# Supplementary material for: A spontaneous nonhuman primate model of inherited retinal degeneration
Source: JCI Insight. 2025 May 6;10(12):e190807. doi: 10.1172/jci.insight.190807 (PMC12220943; doi:10.1172/jci.insight.190807)
Supplement: Supporting data values [file jciinsight-10-190807-s253.xlsx]

## Sheet: Figure. 1F
	The Whole Cell Patch
		Voltage (mV)
	Intensity (pA)	Mock									WT								Q327E						A195V
	-100	-261.23	-300.293	-189.819	-186.157	-267.334	-489.502	-655.518	-321.655	-109.253	-1297.61	-796.509	-1158.45	-894.165	-1592.41	-1411.13	-1648.56	-1036.99	-531.006	-542.603	-848.389	-598.145	-601.196	-531.006	-938.11	-738.525	-1010.13	-789.185	-847.168	-557.861	-848.389	-814.819	-940.552
	-80	-197.144	-178.833	-120.239	-144.043	-210.571	-338.135	-498.047	-250.854	-74.4629	-1037.6	-604.858	-905.151	-672.607	-1203.61	-1083.98	-1286.01	-809.326	-315.552	-371.094	-601.196	-466.919	-474.243	-427.246	-721.436	-588.379	-774.536	-619.507	-662.842	-425.415	-659.18	-618.896	-825.195
	-60	-125.732	-129.395	-90.9424	-114.136	-132.446	-231.934	-357.056	-156.86	-57.373	-768.433	-406.494	-657.959	-457.153	-870.972	-772.705	-941.162	-574.951	-197.144	-240.479	-460.205	-326.538	-315.552	-316.772	-496.826	-427.246	-566.406	-444.946	-486.45	-324.097	-483.398	-441.895	-597.534
	-40	-77.5146	-78.125	-50.6592	-78.125	-80.5664	-143.433	-217.896	-80.5664	-38.4521	-488.892	-212.402	-412.598	-256.958	-557.861	-499.268	-620.117	-329.59	-80.5664	-118.408	-269.165	-208.13	-186.157	-202.026	-264.893	-270.996	-360.107	-283.813	-318.604	-223.999	-307.617	-277.71	-401.001
	-20	-27.4658	-37.8418	-25.0244	-37.2314	-38.4521	-62.8662	-73.8525	-25.0244	-18.3105	-237.427	-10.9863	-164.795	-42.7246	-238.037	-228.271	-295.41	-80.5664	18.3105	-5.49316	-127.563	-68.9697	-67.1387	-79.3457	-45.7764	-114.746	-144.043	-111.694	-153.809	-111.084	-165.405	-104.98	-212.402
	0	12.207	8.54492	7.93457	4.27246	0	4.27246	73.8525	30.5176	-3.05176	25.6348	192.871	69.5801	167.236	68.9697	43.335	43.9453	160.523	150.147	124.512	12.207	71.4111	50.0488	22.583	183.106	59.8145	74.4629	66.5283	35.4004	-15.2588	-12.207	57.9834	-27.4658
	20	75.0732	63.4766	40.2832	46.9971	43.335	76.9043	214.233	101.929	17.7002	309.448	410.767	321.655	373.535	371.094	301.514	387.573	419.312	363.769	305.176	198.975	218.506	177.612	126.953	421.753	234.375	286.255	247.803	223.389	87.8906	144.043	242.31	150.147
	40	133.057	130.615	69.5801	87.2803	83.0078	153.198	351.562	171.509	62.8662	618.286	684.204	577.393	595.093	694.58	567.627	747.07	684.814	567.627	502.319	445.557	365.601	303.345	232.544	660.4	413.208	505.981	443.115	442.505	212.402	281.982	424.805	317.383
	60	182.495	217.285	100.098	136.719	117.798	234.375	473.022	241.699	100.098	928.955	948.486	830.688	813.599	1015.62	839.844	1105.35	936.279	748.901	664.062	668.335	493.774	415.649	331.421	916.748	609.131	728.76	618.286	647.583	334.473	432.129	609.131	499.878
	80	262.451	335.083	133.057	188.599	166.626	338.745	525.513	319.214	139.16	1245.12	1226.81	1091.92	1038.82	1362.91	1128.54	1473.39	1167.6	882.568	839.233	847.778	659.79	550.537	436.401	1173.1	781.86	952.759	783.691	822.144	466.309	575.562	821.533	677.49
	100	335.693	460.205	177.612	253.906	228.882	453.491	523.071	377.808	196.533	1554.57	1484.38	1361.08	1271.36	1723.02	1417.85	1850.59	1402.59	1010.13	1050.41	1028.44	788.574	683.594	540.161	1443.48	963.745	1148.07	950.317	1014.4	600.586	745.239	1004.03	908.203

## Sheet: Figure. 1G
	The Whole Cell Patch
		Voltage (mV)
	Intensity (pA)	WT						Q327E						WT+Q327E
	-100	-1331.18	-1151.12	-1324.46	-975.342	-1344.6	-739.746	-396.118	-432.129	-485.84	-466.309	-973.511	-484.619	-247.803	-341.187	-779.419	-767.822	-1014.4	-919.189	-551.758	-390.625	-327.148	-974.731
	-80	-1003.42	-909.424	-1038.21	-757.446	-1068.73	-633.545	-299.683	-308.228	-347.29	-317.383	-703.735	-407.715	-197.144	-280.151	-604.248	-590.82	-794.678	-712.891	-388.184	-291.138	-244.141	-759.888
	-60	-687.866	-765.991	-757.446	-533.447	-764.16	-477.905	-196.533	-217.285	-224.609	-203.247	-495.605	-275.269	-133.667	-214.844	-451.66	-429.077	-589.6	-541.992	-305.176	-236.816	-169.678	-549.316
	-40	-357.056	-502.93	-476.685	-302.734	-477.295	-326.538	-128.174	-131.226	-147.095	-128.174	-313.11	-178.223	-84.8389	-133.667	-283.813	-274.658	-389.404	-396.729	-207.52	-150.757	-111.694	-349.731
	-20	-48.8281	-237.427	-182.495	-72.6318	-183.105	-139.771	-62.2559	-64.6973	-65.918	-61.0352	-147.095	-80.5664	-14.0381	-34.1797	-111.694	-122.07	-182.495	-220.337	-108.032	-50.0488	-53.7109	-153.809
	0	252.685	22.583	116.577	154.419	109.863	103.76	-1.2207	-3.66211	0.610352	1.2207	-5.49316	15.2588	61.6455	72.6318	52.4902	48.8281	26.2451	-47.6074	-18.9209	29.9072	0	31.1279
	20	571.289	317.993	410.156	419.312	408.935	384.522	58.5938	63.4766	63.4766	56.1523	134.888	120.85	185.547	209.961	214.233	217.895	231.934	120.85	75.6836	125.732	62.2559	217.895
	40	893.555	623.169	713.501	718.994	720.825	682.983	120.85	124.512	134.277	112.915	277.1	231.323	325.928	396.118	388.184	395.508	471.802	310.059	169.067	216.065	146.484	393.677
	60	1222.53	944.214	989.99	1027.83	1027.83	1015.62	195.312	218.506	215.454	191.04	442.505	340.576	501.709	598.144	556.03	574.341	701.904	477.905	253.906	302.124	221.558	578.003
	80	1544.8	1282.96	1319.58	1364.14	1320.19	1337.28	285.034	308.838	304.565	278.32	655.518	451.66	635.376	735.474	742.188	753.174	948.486	674.438	361.328	391.846	328.369	747.07
	100	1802.37	1718.14	1616.21	1667.48	1556.4	1709.6	387.573	419.922	474.853	366.821	891.113	552.368	772.095	868.53	927.734	932.007	1209.11	872.192	477.905	471.191	404.663	913.696

## Sheet: Figure. 2B
	Subfoveal cleft
		Area (μm2)
	Follow-up (Month)	Ctl-OD	Ctl-OS	Q327E-OD	Q327E-OS
	1	17	14	31	28
	7			38	37
	13	13	19	45	40
	26	12	19	43	56

## Sheet: Figure. 2C
	Total retina (fovea)
		Thickness (um)
	Follow-up (Month)	Ctl-OD	Ctl-OS	Q327E-OD	Q327E-OS
	1	229	227	218	221
	7			224	222
	13	233	225	204	217
	26	232	228	201	204

## Sheet: Figure. 2D
	Peripaillary RNFLT
		Thickness (um)
	Follow-up (Month)	Ctl-OD	Ctl-OS	Q327E-OD	Q327E-OS
	1	103	100	103	107
	7	103	99	99	103
	13	100	97	100	106
	26	99	99	98	103

## Sheet: Figure. 2F Sco 0.01
	Electroretinogram Scotopic. 0.01
	WT		Q327E OD		Q327E OS
	Time (s)	Voltage (V)	Time (s)	Voltage (V)	Time (s)	Voltage (V)
	0.000587	-2.6e-05	0	-2.96e-05	0	-3.42e-05
	0.00117	-2.53e-05	0.000587	-2.97e-05	0.000587	-3.44e-05
	0.00176	-2.65e-05	0.00117	-3.07e-05	0.00117	-3.42e-05
	0.00235	-2.62e-05	0.00176	-2.99e-05	0.00176	-3.35e-05
	0.00294	-2.62e-05	0.00235	-2.91e-05	0.00235	-3.32e-05
	0.00352	-2.49e-05	0.00294	-2.96e-05	0.00294	-3.27e-05
	0.00411	-2.55e-05	0.00352	-2.96e-05	0.00352	-3.31e-05
	0.0047	-2.66e-05	0.00411	-2.94e-05	0.00411	-3.45e-05
	0.00528	-2.73e-05	0.0047	-2.8e-05	0.0047	-3.32e-05
	0.00587	-2.73e-05	0.00528	-2.84e-05	0.00528	-3.31e-05
	0.00646	-2.65e-05	0.00587	-2.86e-05	0.00587	-3.35e-05
	0.00705	-2.7e-05	0.00646	-2.75e-05	0.00646	-3.29e-05
	0.00763	-2.58e-05	0.00705	-2.73e-05	0.00705	-3.27e-05
	0.00822	-2.52e-05	0.00763	-2.83e-05	0.00763	-3.14e-05
	0.00881	-2.62e-05	0.00822	-3.09e-05	0.00822	-3.21e-05
	0.00939	-2.52e-05	0.00881	-3.06e-05	0.00881	-3.27e-05
	0.00998	-2.55e-05	0.00939	-3.06e-05	0.00939	-3.19e-05
	0.0106	-2.53e-05	0.00998	-2.99e-05	0.00998	-3.16e-05
	0.0112	-2.44e-05	0.0106	-2.73e-05	0.0106	-3.24e-05
	0.0117	-2.39e-05	0.0112	-2.83e-05	0.0112	-3.29e-05
	0.0123	-2.37e-05	0.0117	-2.84e-05	0.0117	-3.31e-05
	0.0129	-2.32e-05	0.0123	-2.75e-05	0.0123	-3.27e-05
	0.0135	-2.39e-05	0.0129	-2.58e-05	0.0129	-3.26e-05
	0.0141	-2.37e-05	0.0135	-2.65e-05	0.0135	-3.22e-05
	0.0147	-2.47e-05	0.0141	-2.75e-05	0.0141	-3.19e-05
	0.0153	-2.55e-05	0.0147	-2.8e-05	0.0147	-3.18e-05
	0.0159	-2.47e-05	0.0153	-2.88e-05	0.0153	-3.03e-05
	0.0164	-2.39e-05	0.0159	-2.78e-05	0.0159	-3.19e-05
	0.017	-2.37e-05	0.0164	-2.73e-05	0.0164	-3.31e-05
	0.0176	-2.31e-05	0.017	-2.83e-05	0.017	-3.18e-05
	0.0182	-2.31e-05	0.0176	-2.71e-05	0.0176	-3.16e-05
	0.0188	-2.35e-05	0.0182	-2.63e-05	0.0182	-3.18e-05
	0.0194	-2.32e-05	0.0188	-2.8e-05	0.0188	-3.14e-05
	0.02	-2.42e-05	0.0194	-2.81e-05	0.0194	-3.16e-05
	0.0206	-2.39e-05	0.02	-2.83e-05	0.02	-3.11e-05
	0.0211	-2.37e-05	0.0206	-2.86e-05	0.0206	-3.13e-05
	0.0217	-2.35e-05	0.0211	-3.04e-05	0.0211	-3.19e-05
	0.0223	-2.27e-05	0.0217	-3.01e-05	0.0217	-3.16e-05
	0.0229	-2.18e-05	0.0223	-3.01e-05	0.0223	-3.08e-05
	0.0235	-2.13e-05	0.0229	-3.09e-05	0.0229	-3.11e-05
	0.0241	-2.18e-05	0.0235	-2.99e-05	0.0235	-3.13e-05
	0.0247	-2.26e-05	0.0241	-3.06e-05	0.0241	-3.22e-05
	0.0252	-2.22e-05	0.0247	-3.04e-05	0.0247	-3.32e-05
	0.0258	-2.29e-05	0.0252	-2.86e-05	0.0252	-3.26e-05
	0.0264	-2.37e-05	0.0258	-2.94e-05	0.0258	-3.24e-05
	0.027	-2.52e-05	0.0264	-2.99e-05	0.0264	-3.21e-05
	0.0276	-2.45e-05	0.027	-2.83e-05	0.027	-3.16e-05
	0.0282	-2.58e-05	0.0276	-2.8e-05	0.0276	-3.19e-05
	0.0288	-2.6e-05	0.0282	-2.88e-05	0.0282	-3.29e-05
	0.0294	-2.58e-05	0.0288	-2.99e-05	0.0288	-3.18e-05
	0.0299	-2.53e-05	0.0294	-2.97e-05	0.0294	-3.08e-05
	0.0305	-2.6e-05	0.0299	-2.96e-05	0.0299	-3.21e-05
	0.0311	-2.68e-05	0.0305	-2.96e-05	0.0305	-3.18e-05
	0.0317	-2.73e-05	0.0311	-3.04e-05	0.0311	-3.16e-05
	0.0323	-2.78e-05	0.0317	-3.14e-05	0.0317	-3.16e-05
	0.0329	-2.75e-05	0.0323	-3.12e-05	0.0323	-3.09e-05
	0.0335	-2.73e-05	0.0329	-3.1e-05	0.0329	-3.14e-05
	0.0341	-2.83e-05	0.0335	-3.09e-05	0.0335	-3.21e-05
	0.0346	-2.94e-05	0.0341	-3.06e-05	0.0341	-3.08e-05
	0.0352	-2.96e-05	0.0346	-3.01e-05	0.0346	-3.03e-05
	0.0358	-2.84e-05	0.0352	-3.07e-05	0.0352	-3.05e-05
	0.0364	-2.81e-05	0.0358	-3.15e-05	0.0358	-3.09e-05
	0.037	-2.81e-05	0.0364	-3.23e-05	0.0364	-3.11e-05
	0.0376	-2.89e-05	0.037	-3.3e-05	0.037	-3.13e-05
	0.0382	-2.88e-05	0.0376	-3.06e-05	0.0376	-3.16e-05
	0.0388	-2.84e-05	0.0382	-3.09e-05	0.0382	-3.21e-05
	0.0393	-2.84e-05	0.0388	-3.06e-05	0.0388	-3.08e-05
	0.0399	-2.83e-05	0.0393	-2.89e-05	0.0393	-3.03e-05
	0.0405	-2.68e-05	0.0399	-2.88e-05	0.0399	-3.14e-05
	0.0411	-2.58e-05	0.0405	-2.99e-05	0.0405	-3.05e-05
	0.0417	-2.57e-05	0.0411	-3.04e-05	0.0411	-3.18e-05
	0.0423	-2.52e-05	0.0417	-3.01e-05	0.0417	-3.08e-05
	0.0429	-2.47e-05	0.0423	-2.86e-05	0.0423	-3.13e-05
	0.0434	-2.44e-05	0.0429	-2.88e-05	0.0429	-3.01e-05
	0.044	-2.42e-05	0.0434	-2.86e-05	0.0434	-2.92e-05
	0.0446	-2.47e-05	0.044	-2.88e-05	0.044	-2.85e-05
	0.0452	-2.39e-05	0.0446	-2.84e-05	0.0446	-2.82e-05
	0.0458	-2.32e-05	0.0452	-2.65e-05	0.0452	-2.7e-05
	0.0464	-2.45e-05	0.0458	-2.65e-05	0.0458	-2.67e-05
	0.047	-2.53e-05	0.0464	-2.58e-05	0.0464	-2.7e-05
	0.0476	-2.42e-05	0.047	-2.34e-05	0.047	-2.7e-05
	0.0481	-2.35e-05	0.0476	-2.26e-05	0.0476	-2.64e-05
	0.0487	-2.27e-05	0.0481	-2.32e-05	0.0481	-2.56e-05
	0.0493	-2.19e-05	0.0487	-2.29e-05	0.0487	-2.57e-05
	0.0499	-2.09e-05	0.0493	-2.01e-05	0.0493	-2.46e-05
	0.0505	-2.05e-05	0.0499	-1.98e-05	0.0499	-2.3e-05
	0.0511	-1.88e-05	0.0505	-2.05e-05	0.0505	-2.18e-05
	0.0517	-1.65e-05	0.0511	-1.96e-05	0.0511	-2.17e-05
	0.0523	-1.64e-05	0.0517	-1.88e-05	0.0517	-2.18e-05
	0.0528	-1.41e-05	0.0523	-1.88e-05	0.0523	-2.05e-05
	0.0534	-1.05e-05	0.0528	-1.72e-05	0.0528	-2.07e-05
	0.054	-8.24e-06	0.0534	-1.53e-05	0.0534	-1.97e-05
	0.0546	-6.13e-06	0.054	-1.33e-05	0.054	-1.61e-05
	0.0552	-5.15e-06	0.0546	-1.13e-05	0.0546	-1.48e-05
	0.0558	-3.04e-06	0.0552	-9.72e-06	0.0552	-1.43e-05
	0.0564	5.46e-07	0.0558	-8.09e-06	0.0558	-1.32e-05
	0.057	4.94e-06	0.0564	-6.62e-06	0.0564	-1.14e-05
	0.0575	7.71e-06	0.057	-6.14e-06	0.057	-8.48e-06
	0.0581	1.03e-05	0.0575	-4.51e-06	0.0575	-6.85e-06
	0.0587	1.32e-05	0.0581	-2.88e-06	0.0581	-6.04e-06
	0.0593	1.55e-05	0.0587	-1.09e-06	0.0587	-4.74e-06
	0.0599	1.8e-05	0.0593	2.33e-06	0.0593	-2.95e-06
	0.0605	1.96e-05	0.0599	4.93e-06	0.0599	-5.04e-07
	0.0611	2.14e-05	0.0605	6.07e-06	0.0605	1.29e-06
	0.0616	2.25e-05	0.0611	7.86e-06	0.0611	2.26e-06
	0.0622	2.46e-05	0.0616	1.24e-05	0.0616	3.08e-06
	0.0628	2.76e-05	0.0622	1.49e-05	0.0622	5.36e-06
	0.0634	2.97e-05	0.0628	1.76e-05	0.0628	8.12e-06
	0.064	3.2e-05	0.0634	1.91e-05	0.0634	1.09e-05
	0.0646	3.44e-05	0.064	2.17e-05	0.064	1.25e-05
	0.0652	3.7e-05	0.0646	2.38e-05	0.0646	1.41e-05
	0.0658	4.09e-05	0.0652	2.64e-05	0.0652	1.5e-05
	0.0663	4.5e-05	0.0658	2.95e-05	0.0658	1.58e-05
	0.0669	4.86e-05	0.0663	2.97e-05	0.0663	1.76e-05
	0.0675	5.15e-05	0.0669	3.24e-05	0.0669	2.03e-05
	0.0681	5.43e-05	0.0675	3.7e-05	0.0675	2.23e-05
	0.0687	5.69e-05	0.0681	3.91e-05	0.0681	2.36e-05
	0.0693	5.93e-05	0.0687	4.29e-05	0.0687	2.54e-05
	0.0699	6.09e-05	0.0693	4.55e-05	0.0693	2.77e-05
	0.0705	6.32e-05	0.0699	4.69e-05	0.0699	2.98e-05
	0.071	6.5e-05	0.0705	4.81e-05	0.0705	3.21e-05
	0.0716	6.7e-05	0.071	4.9e-05	0.071	3.32e-05
	0.0722	6.84e-05	0.0716	5.23e-05	0.0716	3.45e-05
	0.0728	7.1e-05	0.0722	5.72e-05	0.0722	3.63e-05
	0.0734	7.18e-05	0.0728	5.95e-05	0.0728	3.81e-05
	0.074	7.35e-05	0.0734	6.11e-05	0.0734	3.99e-05
	0.0746	7.43e-05	0.074	6.29e-05	0.074	4.13e-05
	0.0752	7.44e-05	0.0746	6.39e-05	0.0746	4.3e-05
	0.0757	7.46e-05	0.0752	6.58e-05	0.0752	4.43e-05
	0.0763	7.66e-05	0.0757	6.81e-05	0.0757	4.56e-05
	0.0769	7.95e-05	0.0763	6.86e-05	0.0763	4.69e-05
	0.0775	8.01e-05	0.0769	6.96e-05	0.0769	5.06e-05
	0.0781	8.18e-05	0.0775	7.04e-05	0.0775	5.27e-05
	0.0787	8.23e-05	0.0781	7.2e-05	0.0781	5.27e-05
	0.0793	8.39e-05	0.0787	7.25e-05	0.0787	5.48e-05
	0.0798	8.49e-05	0.0793	7.39e-05	0.0793	5.44e-05
	0.0804	8.52e-05	0.0798	7.52e-05	0.0798	5.52e-05
	0.081	8.58e-05	0.0804	7.59e-05	0.0804	5.65e-05
	0.0816	8.65e-05	0.081	7.72e-05	0.081	5.63e-05
	0.0822	8.8e-05	0.0816	7.83e-05	0.0816	5.57e-05
	0.0828	8.91e-05	0.0822	7.79e-05	0.0822	5.7e-05
	0.0834	8.83e-05	0.0828	7.9e-05	0.0828	5.81e-05
	0.084	8.83e-05	0.0834	7.87e-05	0.0834	5.86e-05
	0.0845	8.78e-05	0.084	7.92e-05	0.084	6.09e-05
	0.0851	8.75e-05	0.0845	8.11e-05	0.0845	6.2e-05
	0.0857	8.71e-05	0.0851	8.19e-05	0.0851	6.28e-05
	0.0863	8.7e-05	0.0857	8.18e-05	0.0857	6.31e-05
	0.0869	8.76e-05	0.0863	8.27e-05	0.0863	6.33e-05
	0.0875	8.91e-05	0.0869	8.31e-05	0.0869	6.31e-05
	0.0881	8.97e-05	0.0875	8.39e-05	0.0875	6.44e-05
	0.0887	9.01e-05	0.0881	8.5e-05	0.0881	6.4e-05
	0.0892	8.94e-05	0.0887	8.49e-05	0.0887	6.41e-05
	0.0898	8.97e-05	0.0892	8.44e-05	0.0892	6.49e-05
	0.0904	8.94e-05	0.0898	8.52e-05	0.0898	6.53e-05
	0.091	8.89e-05	0.0904	8.49e-05	0.0904	6.61e-05
	0.0916	8.89e-05	0.091	8.45e-05	0.091	6.54e-05
	0.0922	8.86e-05	0.0916	8.53e-05	0.0916	6.49e-05
	0.0928	8.78e-05	0.0922	8.62e-05	0.0922	6.57e-05
	0.0934	8.78e-05	0.0928	8.75e-05	0.0928	6.56e-05
	0.0939	8.73e-05	0.0934	8.75e-05	0.0934	6.54e-05
	0.0945	8.81e-05	0.0939	8.75e-05	0.0939	6.54e-05
	0.0951	8.84e-05	0.0945	8.63e-05	0.0945	6.53e-05
	0.0957	8.76e-05	0.0951	8.7e-05	0.0951	6.67e-05
	0.0963	8.73e-05	0.0957	8.79e-05	0.0957	6.61e-05
	0.0969	8.7e-05	0.0963	8.73e-05	0.0963	6.53e-05
	0.0975	8.68e-05	0.0969	8.65e-05	0.0969	6.61e-05
	0.098	8.76e-05	0.0975	8.65e-05	0.0975	6.7e-05
	0.0986	8.8e-05	0.098	8.57e-05	0.098	6.69e-05
	0.0992	8.83e-05	0.0986	8.53e-05	0.0986	6.59e-05
	0.0998	8.76e-05	0.0992	8.62e-05	0.0992	6.54e-05
	0.1	8.53e-05	0.0998	8.49e-05	0.0998	6.49e-05
	0.101	8.49e-05	0.1	8.44e-05	0.1	6.36e-05
	0.102	8.53e-05	0.101	8.27e-05	0.101	6.4e-05
	0.102	8.53e-05	0.102	8.37e-05	0.102	6.49e-05
	0.103	8.47e-05	0.102	8.37e-05	0.102	6.43e-05
	0.103	8.37e-05	0.103	8.26e-05	0.103	6.38e-05
	0.104	8.31e-05	0.103	8.21e-05	0.103	6.38e-05
	0.105	8.05e-05	0.104	8.16e-05	0.104	6.28e-05
	0.105	7.97e-05	0.105	8.05e-05	0.105	6.28e-05
	0.106	7.98e-05	0.105	7.87e-05	0.105	6.33e-05
	0.106	8.06e-05	0.106	7.96e-05	0.106	6.27e-05
	0.107	7.92e-05	0.106	7.88e-05	0.106	6.27e-05
	0.107	7.72e-05	0.107	7.83e-05	0.107	6.12e-05
	0.108	7.56e-05	0.107	7.85e-05	0.107	5.97e-05
	0.109	7.41e-05	0.108	7.69e-05	0.108	6.2e-05
	0.109	7.3e-05	0.109	7.48e-05	0.109	6.09e-05
	0.11	7.2e-05	0.109	7.52e-05	0.109	5.99e-05
	0.11	7.15e-05	0.11	7.74e-05	0.11	5.91e-05
	0.111	7.07e-05	0.11	7.7e-05	0.11	5.99e-05
	0.112	6.96e-05	0.111	7.64e-05	0.111	5.97e-05
	0.112	6.91e-05	0.112	7.59e-05	0.112	5.96e-05
	0.113	6.97e-05	0.112	7.59e-05	0.112	5.79e-05
	0.113	6.91e-05	0.113	7.51e-05	0.113	5.84e-05
	0.114	6.74e-05	0.113	7.33e-05	0.113	5.86e-05
	0.115	6.71e-05	0.114	7.39e-05	0.114	5.73e-05
	0.115	6.66e-05	0.115	7.3e-05	0.115	5.65e-05
	0.116	6.6e-05	0.115	7.1e-05	0.115	5.58e-05
	0.116	6.58e-05	0.116	7.17e-05	0.116	5.47e-05
	0.117	6.4e-05	0.116	7.02e-05	0.116	5.47e-05
	0.117	6.29e-05	0.117	6.83e-05	0.117	5.53e-05
	0.118	6.19e-05	0.117	6.84e-05	0.117	5.34e-05
	0.119	6.19e-05	0.118	6.81e-05	0.118	5.17e-05
	0.119	6.24e-05	0.119	6.69e-05	0.119	5.26e-05
	0.12	6.09e-05	0.119	6.6e-05	0.119	5.19e-05
	0.12	6e-05	0.12	6.47e-05	0.12	5.16e-05
	0.121	5.87e-05	0.12	6.52e-05	0.12	5.11e-05
	0.122	5.78e-05	0.121	6.39e-05	0.121	4.98e-05
	0.122	5.65e-05	0.122	6.24e-05	0.122	4.85e-05
	0.123	5.46e-05	0.122	6.22e-05	0.122	4.77e-05
	0.123	5.38e-05	0.123	6.26e-05	0.123	4.78e-05
	0.124	5.28e-05	0.123	6.32e-05	0.123	4.72e-05
	0.125	5.23e-05	0.124	6.08e-05	0.124	4.69e-05
	0.125	5.15e-05	0.125	6e-05	0.125	4.67e-05
	0.126	4.97e-05	0.125	5.91e-05	0.125	4.64e-05
	0.126	4.78e-05	0.126	5.77e-05	0.126	4.43e-05
	0.127	4.66e-05	0.126	5.57e-05	0.126	4.33e-05
	0.127	4.58e-05	0.127	5.54e-05	0.127	4.34e-05
	0.128	4.53e-05	0.127	5.69e-05	0.127	4.31e-05
	0.129	4.37e-05	0.128	5.52e-05	0.128	4.31e-05
	0.129	4.09e-05	0.129	5.39e-05	0.129	4.15e-05
	0.13	3.95e-05	0.129	5.31e-05	0.129	4.13e-05
	0.13	3.7e-05	0.13	5.28e-05	0.13	4.08e-05
	0.131	3.52e-05	0.13	5.26e-05	0.13	4.02e-05
	0.132	3.42e-05	0.131	5.2e-05	0.131	3.94e-05
	0.132	3.38e-05	0.132	4.99e-05	0.132	3.94e-05
	0.133	3.42e-05	0.132	4.84e-05	0.132	3.82e-05
	0.133	3.42e-05	0.133	4.86e-05	0.133	3.79e-05
	0.134	3.33e-05	0.133	4.77e-05	0.133	3.69e-05
	0.134	3.21e-05	0.134	4.58e-05	0.134	3.61e-05
	0.135	3.16e-05	0.134	4.45e-05	0.134	3.63e-05
	0.136	3.08e-05	0.135	4.3e-05	0.135	3.37e-05
	0.136	3.03e-05	0.136	4.37e-05	0.136	3.42e-05
	0.137	3.05e-05	0.136	4.11e-05	0.136	3.45e-05
	0.137	3.02e-05	0.137	3.96e-05	0.137	3.27e-05
	0.138	2.98e-05	0.137	3.98e-05	0.137	3.21e-05
	0.139	2.94e-05	0.138	3.91e-05	0.138	3.11e-05
	0.139	2.82e-05	0.139	3.83e-05	0.139	2.98e-05
	0.14	2.74e-05	0.139	3.88e-05	0.139	2.72e-05
	0.14	2.59e-05	0.14	3.8e-05	0.14	2.8e-05
	0.141	2.38e-05	0.14	3.57e-05	0.14	2.72e-05
	0.142	2.12e-05	0.141	3.39e-05	0.141	2.62e-05
	0.142	2.02e-05	0.142	3.29e-05	0.142	2.64e-05
	0.143	1.98e-05	0.142	3.36e-05	0.142	2.55e-05
	0.143	2.02e-05	0.143	3.39e-05	0.143	2.51e-05
	0.144	2.01e-05	0.143	3.1e-05	0.143	2.57e-05
	0.144	1.88e-05	0.144	3.07e-05	0.144	2.54e-05
	0.145	1.7e-05	0.144	2.95e-05	0.144	2.41e-05
	0.146	1.62e-05	0.145	2.77e-05	0.145	2.33e-05
	0.146	1.45e-05	0.146	2.59e-05	0.146	2.15e-05
	0.147	1.47e-05	0.146	2.53e-05	0.146	2e-05
	0.147	1.47e-05	0.147	2.5e-05	0.147	2.02e-05
	0.148	1.28e-05	0.147	2.51e-05	0.147	1.94e-05
	0.149	1.13e-05	0.148	2.48e-05	0.148	1.85e-05
	0.149	1.06e-05	0.149	2.24e-05	0.149	1.69e-05
	0.15	1.1e-05	0.149	2.2e-05	0.149	1.69e-05
	0.15	1.08e-05	0.15	2.17e-05	0.15	1.72e-05
	0.151	8.36e-06	0.15	1.97e-05	0.15	1.66e-05
	0.152	7.87e-06	0.151	1.84e-05	0.151	1.58e-05
	0.152	7.71e-06	0.152	1.93e-05	0.152	1.51e-05
	0.153	7.06e-06	0.152	1.73e-05	0.152	1.41e-05
	0.153	5.92e-06	0.153	1.49e-05	0.153	1.37e-05
	0.154	5.1e-06	0.153	1.31e-05	0.153	1.37e-05
	0.154	5.43e-06	0.154	1.47e-05	0.154	1.37e-05
	0.155	4.45e-06	0.154	1.54e-05	0.154	1.28e-05
	0.156	4.62e-06	0.155	1.45e-05	0.155	1.22e-05
	0.156	4.13e-06	0.156	1.21e-05	0.156	1.09e-05
	0.157	2.17e-06	0.156	1.23e-05	0.156	1.02e-05
	0.157	1.36e-06	0.157	1.23e-05	0.157	8.94e-06
	0.158	1.36e-06	0.157	1.1e-05	0.157	7.96e-06
	0.159	3.83e-07	0.158	1.03e-05	0.158	7.15e-06
	0.159	-2.68e-07	0.159	8.84e-06	0.159	7.31e-06
	0.16	-1.06e-07	0.159	7.54e-06	0.159	6.98e-06
	0.16	-5.94e-07	0.16	6.89e-06	0.16	6.82e-06
	0.161	-2.22e-06	0.16	5.75e-06	0.16	5.84e-06
	0.161	-3.52e-06	0.161	4.28e-06	0.161	5.68e-06
	0.162	-3.69e-06	0.161	3.79e-06	0.161	5.03e-06
	0.163	-3.2e-06	0.162	2.98e-06	0.162	4.38e-06
	0.163	-3.52e-06	0.163	2.33e-06	0.163	3.89e-06
	0.164	-4.18e-06	0.163	2e-06	0.163	2.59e-06
	0.164	-4.99e-06	0.164	2.82e-06	0.164	2.43e-06
	0.165	-5.97e-06	0.164	2.65e-06	0.164	2.75e-06
	0.166	-6.62e-06	0.165	1.03e-06	0.165	2.75e-06
	0.166	-6.94e-06	0.166	7.01e-07	0.166	1.78e-06
	0.167	-7.1e-06	0.166	1.03e-06	0.166	1.29e-06
	0.167	-7.76e-06	0.167	-7.64e-07	0.167	2.59e-06
	0.168	-7.76e-06	0.167	-1.74e-06	0.167	1.78e-06
	0.169	-8.08e-06	0.168	-3.21e-06	0.168	6.36e-07
	0.169	-7.92e-06	0.169	-4.51e-06	0.169	4.73e-07
	0.17	-8.9e-06	0.169	-4.35e-06	0.169	-6.67e-07
	0.17	-1.05e-05	0.17	-5e-06	0.17	-1.32e-06
	0.171	-1.2e-05	0.17	-6.14e-06	0.17	-1.64e-06
	0.171	-1.07e-05	0.171	-7.76e-06	0.171	-2.95e-06
	0.172	-1.12e-05	0.171	-9.23e-06	0.171	-3.11e-06
	0.173	-1.1e-05	0.172	-8.41e-06	0.172	-1.97e-06
	0.173	-1.09e-05	0.173	-8.25e-06	0.173	-3.11e-06
	0.174	-1.12e-05	0.173	-7.6e-06	0.173	-4.9e-06
	0.174	-1.18e-05	0.174	-8.58e-06	0.174	-5.39e-06
	0.175	-1.2e-05	0.174	-8.09e-06	0.174	-5.88e-06
	0.176	-1.05e-05	0.175	-9.72e-06	0.175	-7.34e-06
	0.176	-9.87e-06	0.176	-1.2e-05	0.176	-8.64e-06
	0.177	-1.02e-05	0.176	-1.18e-05	0.176	-6.36e-06
	0.177	-1.05e-05	0.177	-1.2e-05	0.177	-6.69e-06
	0.178	-1.1e-05	0.177	-1.35e-05	0.177	-8.81e-06
	0.179	-1.17e-05	0.178	-1.28e-05	0.178	-8.97e-06
	0.179	-1.35e-05	0.179	-1.31e-05	0.179	-8.15e-06
	0.18	-1.41e-05	0.179	-1.4e-05	0.179	-8.64e-06
	0.18	-1.36e-05	0.18	-1.46e-05	0.18	-9.13e-06
	0.181	-1.39e-05	0.18	-1.48e-05	0.18	-8.81e-06
	0.181	-1.38e-05	0.181	-1.66e-05	0.181	-9.13e-06
	0.182	-1.51e-05	0.181	-1.69e-05	0.181	-1.03e-05
	0.183	-1.59e-05	0.182	-1.69e-05	0.182	-1.11e-05
	0.183	-1.65e-05	0.183	-1.66e-05	0.183	-1.16e-05
	0.184	-1.67e-05	0.183	-1.77e-05	0.183	-1.14e-05
	0.184	-1.64e-05	0.184	-1.87e-05	0.184	-1.16e-05
	0.185	-1.7e-05	0.184	-1.93e-05	0.184	-1.24e-05
	0.186	-1.75e-05	0.185	-2.13e-05	0.185	-1.22e-05
	0.186	-1.85e-05	0.186	-2e-05	0.186	-1.16e-05
	0.187	-1.77e-05	0.186	-2.01e-05	0.186	-1.19e-05
	0.187	-1.77e-05	0.187	-2.08e-05	0.187	-1.37e-05
	0.188	-1.87e-05	0.187	-2.06e-05	0.187	-1.43e-05
	0.189	-1.9e-05	0.188	-2e-05	0.188	-1.45e-05
	0.189	-1.96e-05	0.189	-2.11e-05	0.189	-1.58e-05
	0.19	-2.03e-05	0.189	-2.13e-05	0.189	-1.52e-05
	0.19	-2.08e-05	0.19	-2.18e-05	0.19	-1.48e-05
	0.191	-2.11e-05	0.19	-2.1e-05	0.19	-1.56e-05
	0.191	-2.13e-05	0.191	-2.06e-05	0.191	-1.65e-05
	0.192	-2.19e-05	0.191	-2.08e-05	0.191	-1.63e-05
	0.193	-2.16e-05	0.192	-2.13e-05	0.192	-1.65e-05
	0.193	-2.06e-05	0.193	-2.16e-05	0.193	-1.71e-05
	0.194	-2.14e-05	0.193	-2.18e-05	0.193	-1.53e-05
	0.194	-2.21e-05	0.194	-2.39e-05	0.194	-1.53e-05
	0.195	-2.29e-05	0.194	-2.31e-05	0.194	-1.47e-05
	0.196	-2.27e-05	0.195	-2.27e-05	0.195	-1.56e-05
	0.196	-2.34e-05	0.196	-2.29e-05	0.196	-1.6e-05
	0.197	-2.47e-05	0.196	-2.31e-05	0.196	-1.61e-05
	0.197	-2.49e-05	0.197	-2.24e-05	0.197	-1.63e-05
	0.198	-2.44e-05	0.197	-2.26e-05	0.197	-1.74e-05
	0.198	-2.37e-05	0.198	-2.34e-05	0.198	-1.81e-05
	0.199	-2.4e-05	0.198	-2.42e-05	0.198	-1.87e-05
	0.2	-2.47e-05	0.199	-2.53e-05	0.199	-1.69e-05
	0.2	-2.44e-05	0.2	-2.52e-05	0.2	-1.66e-05
	0.201	-2.42e-05	0.2	-2.47e-05	0.2	-1.71e-05
	0.201	-2.52e-05	0.201	-2.53e-05	0.201	-1.82e-05
	0.202	-2.58e-05	0.201	-2.57e-05	0.201	-1.87e-05
	0.203	-2.62e-05	0.202	-2.68e-05	0.202	-1.84e-05
	0.203	-2.62e-05	0.203	-2.6e-05	0.203	-1.71e-05
	0.204	-2.58e-05	0.203	-2.68e-05	0.203	-1.76e-05
	0.204	-2.6e-05	0.204	-2.86e-05	0.204	-1.71e-05
	0.205	-2.55e-05	0.204	-2.76e-05	0.204	-1.78e-05
	0.206	-2.5e-05	0.205	-2.76e-05	0.205	-1.73e-05
	0.206	-2.62e-05	0.206	-2.6e-05	0.206	-1.79e-05
	0.207	-2.76e-05	0.206	-2.68e-05	0.206	-1.81e-05
	0.207	-2.81e-05	0.207	-2.83e-05	0.207	-1.73e-05
	0.208	-2.81e-05	0.207	-2.86e-05	0.207	-1.73e-05
	0.208	-2.75e-05	0.208	-2.81e-05	0.208	-1.74e-05
	0.209	-2.7e-05	0.208	-2.81e-05	0.208	-1.69e-05
	0.21	-2.7e-05	0.209	-2.78e-05	0.209	-1.79e-05
	0.21	-2.76e-05	0.21	-2.91e-05	0.21	-1.82e-05
	0.211	-2.75e-05	0.21	-3.04e-05	0.21	-1.82e-05
	0.211	-2.81e-05	0.211	-3.14e-05	0.211	-1.78e-05
	0.212	-2.99e-05	0.211	-2.91e-05	0.211	-1.87e-05
	0.213	-3.05e-05	0.212	-2.99e-05	0.212	-1.81e-05
	0.213	-2.99e-05	0.213	-3.01e-05	0.213	-1.84e-05
	0.214	-2.92e-05	0.213	-2.89e-05	0.213	-1.92e-05
	0.214	-3.01e-05	0.214	-2.78e-05	0.214	-1.92e-05
	0.215	-2.99e-05	0.214	-2.81e-05	0.214	-1.94e-05
	0.216	-3.02e-05	0.215	-2.83e-05	0.215	-1.99e-05
	0.216	-3.09e-05	0.216	-2.99e-05	0.216	-2.05e-05
	0.217	-3.23e-05	0.216	-3.04e-05	0.216	-2.02e-05
	0.217	-3.23e-05	0.217	-2.96e-05	0.217	-2.04e-05
	0.218	-3.2e-05	0.217	-2.96e-05	0.217	-2.04e-05
	0.218	-3.15e-05	0.218	-3.17e-05	0.218	-2.1e-05
	0.219	-3.04e-05	0.218	-3.15e-05	0.218	-1.96e-05
	0.22	-3.05e-05	0.219	-3.12e-05	0.219	-1.91e-05
	0.22	-3.12e-05	0.22	-3.04e-05	0.22	-1.96e-05
	0.221	-3.17e-05	0.22	-2.91e-05	0.22	-2.02e-05
	0.221	-3.25e-05	0.221	-2.91e-05	0.221	-1.99e-05
	0.222	-3.18e-05	0.221	-2.89e-05	0.221	-1.84e-05
	0.223	-3.17e-05	0.222	-2.81e-05	0.222	-1.94e-05
	0.223	-3.27e-05	0.223	-2.86e-05	0.223	-2.04e-05
	0.224	-3.32e-05	0.223	-2.91e-05	0.223	-2.07e-05
	0.224	-3.32e-05	0.224	-2.93e-05	0.224	-2.05e-05
	0.225	-3.3e-05	0.224	-3.02e-05	0.224	-2.05e-05
	0.225	-3.23e-05	0.225	-3.14e-05	0.225	-2.2e-05
	0.226	-3.2e-05	0.225	-3.27e-05	0.225	-2.22e-05
	0.227	-3.22e-05	0.226	-3.2e-05	0.226	-2.12e-05
	0.227	-3.17e-05	0.227	-3.04e-05	0.227	-2.17e-05
	0.228	-3.23e-05	0.227	-3.12e-05	0.227	-2.15e-05
	0.228	-3.33e-05	0.228	-3.27e-05	0.228	-2.23e-05
	0.229	-3.36e-05	0.228	-3.35e-05	0.228	-2.3e-05
	0.23	-3.3e-05	0.229	-3.38e-05	0.229	-2.35e-05
	0.23	-3.23e-05	0.23	-3.36e-05	0.23	-2.17e-05
	0.231	-3.25e-05	0.23	-3.43e-05	0.23	-2.17e-05
	0.231	-3.27e-05	0.231	-3.53e-05	0.231	-2.2e-05
	0.232	-3.32e-05	0.231	-3.64e-05	0.231	-2e-05
	0.233	-3.35e-05	0.232	-3.58e-05	0.232	-2.02e-05
	0.233	-3.4e-05	0.233	-3.59e-05	0.233	-2.2e-05
	0.234	-3.45e-05	0.233	-3.59e-05	0.233	-2.17e-05
	0.234	-3.54e-05	0.234	-3.63e-05	0.234	-2.09e-05
	0.235	-3.54e-05	0.234	-3.74e-05	0.234	-1.97e-05
	0.235	-3.38e-05	0.235	-3.46e-05	0.235	-2.09e-05
	0.236	-3.43e-05	0.235	-3.4e-05	0.235	-2.04e-05
	0.237	-3.35e-05	0.236	-3.49e-05	0.236	-1.96e-05
	0.237	-3.38e-05	0.237	-3.64e-05	0.237	-1.94e-05
	0.238	-3.45e-05	0.237	-3.59e-05	0.237	-2.02e-05
	0.238	-3.36e-05	0.238	-3.53e-05	0.238	-1.97e-05
	0.239	-3.3e-05	0.238	-3.41e-05	0.238	-1.94e-05
	0.24	-3.25e-05	0.239	-3.3e-05	0.239	-2.07e-05
	0.24	-3.22e-05	0.24	-3.48e-05	0.24	-2.07e-05
	0.241	-3.2e-05	0.24	-3.49e-05	0.24	-2.17e-05
	0.241	-3.32e-05	0.241	-3.48e-05	0.241	-2.25e-05
	0.242	-3.48e-05	0.241	-3.63e-05	0.241	-2.3e-05
	0.243	-3.59e-05	0.242	-3.36e-05	0.242	-2.22e-05
	0.243	-3.75e-05	0.243	-3.15e-05	0.243	-2.18e-05
	0.244	-3.77e-05	0.243	-3.15e-05	0.243	-2.13e-05
	0.244	-3.9e-05	0.244	-3.35e-05	0.244	-2.12e-05
	0.245	-3.9e-05	0.244	-3.4e-05	0.244	-2.1e-05
	0.245	-3.85e-05	0.245	-3.4e-05	0.245	-2.12e-05
	0.246	-3.67e-05	0.245	-3.35e-05	0.245	-2.26e-05
	0.247	-3.54e-05	0.246	-3.3e-05	0.246	-2.38e-05
	0.247	-3.54e-05	0.247	-3.45e-05	0.247	-2.3e-05
	0.248	-3.66e-05	0.247	-3.46e-05	0.247	-2.26e-05
	0.248	-3.59e-05	0.248	-3.38e-05	0.248	-2.22e-05
	0.249	-3.59e-05	0.248	-3.4e-05	0.248	-2.18e-05
	0.25	-3.49e-05	0.249	-3.4e-05	0.249	-2.25e-05
	0.25	-3.53e-05	0.25	-3.53e-05	0.25	-2.28e-05
	0.251	-3.61e-05	0.25	-3.53e-05	0.25	-2.28e-05
	0.251	-3.62e-05	0.251	-3.58e-05	0.251	-2.33e-05
	0.252	-3.66e-05	0.251	-3.66e-05	0.251	-2.33e-05
	0.252	-3.74e-05	0.252	-3.56e-05	0.252	-2.39e-05
	0.253	-3.69e-05	0.252	-3.64e-05	0.252	-2.28e-05
	0.254	-3.64e-05	0.253	-3.77e-05	0.253	-2.13e-05
	0.254	-3.66e-05	0.254	-3.71e-05	0.254	-2.23e-05
	0.255	-3.8e-05	0.254	-3.74e-05	0.254	-2.23e-05
	0.255	-3.82e-05	0.255	-3.77e-05	0.255	-2.2e-05
	0.256	-3.84e-05	0.255	-3.8e-05	0.255	-2.18e-05
	0.257	-3.84e-05	0.256	-3.8e-05	0.256	-2.22e-05
	0.257	-3.77e-05	0.257	-3.64e-05	0.257	-2.25e-05
	0.258	-3.69e-05	0.257	-3.58e-05	0.257	-2.26e-05
	0.258	-3.72e-05	0.258	-3.72e-05	0.258	-2.31e-05
	0.259	-3.75e-05	0.258	-3.72e-05	0.258	-2.33e-05
	0.26	-3.82e-05	0.259	-3.76e-05	0.259	-2.36e-05
	0.26	-3.79e-05	0.26	-3.71e-05	0.26	-2.36e-05
	0.261	-3.75e-05	0.26	-3.74e-05	0.26	-2.41e-05
	0.261	-3.77e-05	0.261	-3.63e-05	0.261	-2.36e-05
	0.262	-3.88e-05	0.261	-3.64e-05	0.261	-2.36e-05
	0.262	-3.92e-05	0.262	-3.72e-05	0.262	-2.26e-05
	0.263	-3.9e-05	0.262	-3.64e-05	0.262	-2.18e-05
	0.264	-3.98e-05	0.263	-3.79e-05	0.263	-2.18e-05
	0.264	-3.95e-05	0.264	-3.76e-05	0.264	-2.17e-05
	0.265	-3.9e-05	0.264	-3.64e-05	0.264	-2.17e-05
	0.265	-3.93e-05	0.265	-3.69e-05	0.265	-2.15e-05
	0.266	-4.01e-05	0.265	-3.93e-05	0.265	-2.15e-05
	0.267	-3.92e-05	0.266	-3.97e-05	0.266	-2.23e-05
	0.267	-3.82e-05	0.267	-3.82e-05	0.267	-2.25e-05
	0.268	-3.8e-05	0.267	-3.74e-05	0.267	-2.33e-05
	0.268	-3.79e-05	0.268	-3.69e-05	0.268	-2.22e-05
	0.269	-3.71e-05	0.268	-3.64e-05	0.268	-2.26e-05
	0.27	-3.67e-05	0.269	-3.71e-05	0.269	-2.33e-05
	0.27	-3.79e-05	0.27	-3.69e-05	0.27	-2.26e-05
	0.271	-3.79e-05	0.27	-3.87e-05	0.27	-2.25e-05
	0.271	-3.8e-05	0.271	-4.02e-05	0.271	-2.3e-05
	0.272	-3.88e-05	0.271	-3.92e-05	0.271	-2.22e-05
	0.272	-3.92e-05	0.272	-3.87e-05	0.272	-2.09e-05
	0.273	-3.9e-05	0.272	-3.97e-05	0.272	-2.15e-05
	0.274	-3.92e-05	0.273	-3.93e-05	0.273	-2.22e-05
	0.274	-3.97e-05	0.274	-3.9e-05	0.274	-2.26e-05
	0.275	-3.9e-05	0.274	-3.84e-05	0.274	-2.26e-05
	0.275	-3.84e-05	0.275	-3.9e-05	0.275	-2.3e-05
	0.276	-3.85e-05	0.275	-3.97e-05	0.275	-2.3e-05
	0.277	-3.88e-05	0.276	-3.89e-05	0.276	-2.28e-05
	0.277	-4e-05	0.277	-3.9e-05	0.277	-2.36e-05
	0.278	-4.15e-05	0.277	-3.89e-05	0.277	-2.33e-05
	0.278	-4.05e-05	0.278	-3.85e-05	0.278	-2.33e-05
	0.279	-4.13e-05	0.278	-3.74e-05	0.278	-2.28e-05
	0.28	-4.18e-05	0.279	-3.77e-05	0.279	-2.31e-05
	0.28	-4.24e-05	0.28	-3.79e-05	0.28	-2.28e-05
	0.281	-4.16e-05	0.28	-3.71e-05	0.28	-2.26e-05
	0.281	-4e-05	0.281	-3.67e-05	0.281	-2.2e-05
	0.282	-3.98e-05	0.281	-3.64e-05	0.281	-2.23e-05
	0.282	-3.92e-05	0.282	-3.61e-05	0.282	-2.28e-05
	0.283	-3.95e-05	0.282	-3.67e-05	0.282	-2.22e-05
	0.284	-3.98e-05	0.283	-3.69e-05	0.283	-2.25e-05
	0.284	-3.98e-05	0.284	-3.66e-05	0.284	-2.31e-05
	0.285	-3.97e-05	0.284	-3.56e-05	0.284	-2.31e-05
	0.285	-3.87e-05	0.285	-3.54e-05	0.285	-2.25e-05
	0.286	-3.85e-05	0.285	-3.59e-05	0.285	-2.22e-05
	0.287	-3.79e-05	0.286	-3.66e-05	0.286	-2.13e-05
	0.287	-3.8e-05	0.287	-3.67e-05	0.287	-2.12e-05
	0.288	-3.88e-05	0.287	-3.69e-05	0.287	-2.1e-05
	0.288	-3.93e-05	0.288	-3.67e-05	0.288	-2.09e-05
	0.289	-3.87e-05	0.288	-3.54e-05	0.288	-2.17e-05
	0.289	-3.85e-05	0.289	-3.54e-05	0.289	-2.22e-05
	0.29	-3.72e-05	0.289	-3.89e-05	0.289	-2.23e-05
	0.291	-3.74e-05	0.29	-3.98e-05	0.29	-2.28e-05
	0.291	-3.8e-05	0.291	-3.87e-05	0.291	-2.28e-05
	0.292	-3.82e-05	0.291	-3.79e-05	0.291	-2.28e-05
	0.292	-3.82e-05	0.292	-3.61e-05	0.292	-2.2e-05
	0.293	-3.79e-05	0.292	-3.74e-05	0.292	-2.12e-05
	0.294	-3.8e-05	0.293	-3.93e-05	0.293	-2.15e-05
	0.294	-3.69e-05	0.294	-3.93e-05	0.294	-2.23e-05
	0.295	-3.64e-05	0.294	-3.87e-05	0.294	-2.26e-05
	0.295	-3.74e-05	0.295	-3.98e-05	0.295	-2.28e-05
	0.296	-3.67e-05	0.295	-4.02e-05	0.295	-2.3e-05
	0.297	-3.67e-05	0.296	-3.97e-05	0.296	-2.36e-05
	0.297	-3.72e-05	0.297	-4e-05	0.297	-2.31e-05
	0.298	-3.79e-05	0.297	-3.93e-05	0.297	-2.33e-05
	0.298	-3.82e-05	0.298	-4e-05	0.298	-2.36e-05
	0.299	-3.79e-05	0.298	-3.85e-05	0.298	-2.3e-05
	0.299	-3.88e-05	0.299	-3.84e-05	0.299	-2.26e-05
	0.3	-4.01e-05	0.299	-4e-05	0.299	-2.33e-05
	0.3	-4.01e-05	0.3	-3.95e-05	0.3	-2.22e-05

## Sheet: Figure. 2F PHNR
	Electroretinogram PHNR
	WT		Q327E OD		Q327E OS
	Time (s)	Voltage (V)	Time (s)	Voltage (V)	Time (s)	Voltage (V)
	0	2.24e-05	0.000587	2.35e-05	0.000587	3.5e-05
	0.000587	2.24e-05	0.001174	2.36e-05	0.001174	3.66e-05
	0.00117	2.19e-05	0.001761	2.32e-05	0.001761	3.68e-05
	0.00176	2.07e-05	0.002348	2.38e-05	0.002348	3.66e-05
	0.00235	2.06e-05	0.002935	2.33e-05	0.002935	3.69e-05
	0.00294	2.16e-05	0.003523	2.27e-05	0.003523	3.65e-05
	0.00352	2.07e-05	0.00411	2.3e-05	0.00411	3.71e-05
	0.00411	2.14e-05	0.004697	2.44e-05	0.004697	3.69e-05
	0.0047	2.17e-05	0.005284	2.57e-05	0.005284	3.77e-05
	0.00528	2.03e-05	0.005871	2.6e-05	0.005871	3.75e-05
	0.00587	1.91e-05	0.006458	2.45e-05	0.006458	3.72e-05
	0.00646	1.85e-05	0.007045	2.46e-05	0.007045	3.62e-05
	0.00705	1.73e-05	0.007632	2.49e-05	0.007632	3.58e-05
	0.00763	1.72e-05	0.008219	2.45e-05	0.008219	3.75e-05
	0.00822	1.9e-05	0.008806	2.49e-05	0.008806	3.76e-05
	0.00881	1.86e-05	0.009393	2.56e-05	0.009393	3.76e-05
	0.00939	1.88e-05	0.00998	2.47e-05	0.00998	3.75e-05
	0.00998	1.91e-05	0.01057	2.51e-05	0.01057	3.7e-05
	0.0106	1.94e-05	0.01115	2.55e-05	0.01115	3.69e-05
	0.0112	1.88e-05	0.01174	2.54e-05	0.01174	3.71e-05
	0.0117	1.77e-05	0.01233	2.43e-05	0.01233	3.69e-05
	0.0123	1.94e-05	0.01292	2.43e-05	0.01292	3.74e-05
	0.0129	1.99e-05	0.0135	2.41e-05	0.0135	3.72e-05
	0.0135	2.07e-05	0.01409	2.29e-05	0.01409	3.67e-05
	0.0141	2.07e-05	0.01468	2.35e-05	0.01468	3.5e-05
	0.0147	1.96e-05	0.01526	2.44e-05	0.01526	3.49e-05
	0.0153	1.9e-05	0.01585	2.44e-05	0.01585	3.5e-05
	0.0159	1.9e-05	0.01644	2.32e-05	0.01644	3.42e-05
	0.0164	1.86e-05	0.01703	2.34e-05	0.01703	3.43e-05
	0.017	1.86e-05	0.01761	2.34e-05	0.01761	3.43e-05
	0.0176	1.93e-05	0.0182	2.36e-05	0.0182	3.45e-05
	0.0182	1.91e-05	0.01879	2.42e-05	0.01879	3.36e-05
	0.0188	1.98e-05	0.01937	2.38e-05	0.01937	3.43e-05
	0.0194	1.99e-05	0.01996	2.3e-05	0.01996	3.41e-05
	0.02	1.9e-05	0.02055	2.35e-05	0.02055	3.36e-05
	0.0206	1.9e-05	0.02114	2.25e-05	0.02114	3.32e-05
	0.0211	1.81e-05	0.02172	2.19e-05	0.02172	3.29e-05
	0.0217	1.7e-05	0.02231	2.19e-05	0.02231	3.23e-05
	0.0223	1.6e-05	0.0229	2.12e-05	0.0229	3.18e-05
	0.0229	1.55e-05	0.02348	2.06e-05	0.02348	2.98e-05
	0.0235	1.46e-05	0.02407	1.99e-05	0.02407	2.85e-05
	0.0241	1.36e-05	0.02466	1.77e-05	0.02466	2.56e-05
	0.0247	1.26e-05	0.02524	1.51e-05	0.02524	2.24e-05
	0.0252	1e-05	0.02583	1.33e-05	0.02583	1.94e-05
	0.0258	4.96e-06	0.02642	1.09e-05	0.02642	1.5e-05
	0.0264	2.35e-06	0.02701	7.39e-06	0.02701	9.42e-06
	0.027	-2.54e-07	0.02759	4.17e-06	0.02759	5.51e-06
	0.0276	-3.35e-06	0.02818	1.63e-06	0.02818	1.8e-06
	0.0282	-4.81e-06	0.02877	-1.01e-06	0.02877	-2.4e-06
	0.0288	-6.44e-06	0.02935	-2.77e-06	0.02935	-7.28e-06
	0.0294	-7.74e-06	0.02994	-4.62e-06	0.02994	-1e-05
	0.0299	-9.69e-06	0.03053	-5.4e-06	0.03053	-1.27e-05
	0.0305	-1.25e-05	0.03112	-7.75e-06	0.03112	-1.57e-05
	0.0311	-1.43e-05	0.0317	-1.08e-05	0.0317	-1.87e-05
	0.0317	-1.54e-05	0.03229	-1.17e-05	0.03229	-2.21e-05
	0.0323	-1.77e-05	0.03288	-1.32e-05	0.03288	-2.55e-05
	0.0329	-1.67e-05	0.03346	-1.63e-05	0.03346	-2.75e-05
	0.0335	-1.46e-05	0.03405	-1.76e-05	0.03405	-2.64e-05
	0.0341	-1.33e-05	0.03464	-1.46e-05	0.03464	-2.06e-05
	0.0346	-8.55e-06	0.03523	-1.03e-05	0.03523	-1.48e-05
	0.0352	-4.81e-06	0.03581	-6.38e-06	0.03581	-9.43e-06
	0.0358	-2.04e-06	0.0364	-3.94e-06	0.0364	-8.94e-06
	0.0364	8.86e-07	0.03699	-3.45e-06	0.03699	-7.67e-06
	0.037	3.98e-06	0.03757	-3.16e-06	0.03757	-5.04e-06
	0.0376	8.05e-06	0.03816	-1.79e-06	0.03816	-1.42e-06
	0.0382	8.21e-06	0.03875	-2.26e-07	0.03875	-5.44e-08
	0.0388	2.35e-06	0.03933	-1.69e-06	0.03933	-6.99e-06
	0.0393	1.7e-06	0.03992	-8.92e-06	0.03992	-1.38e-05
	0.0399	8.54e-06	0.04051	-7.36e-06	0.04051	-2.69e-06
	0.0405	1.83e-05	0.0411	2.22e-06	0.0411	1.23e-05
	0.0411	3.08e-05	0.04168	1.17e-05	0.04168	2.53e-05
	0.0417	4.14e-05	0.04227	2.2e-05	0.04227	4.05e-05
	0.0423	4.97e-05	0.04286	3.06e-05	0.04286	5.41e-05
	0.0429	5.51e-05	0.04344	3.75e-05	0.04344	6.25e-05
	0.0434	5.62e-05	0.04403	4.24e-05	0.04403	6.62e-05
	0.044	5.7e-05	0.04462	4.23e-05	0.04462	6.72e-05
	0.0446	5.61e-05	0.04521	4.17e-05	0.04521	6.73e-05
	0.0452	5.66e-05	0.04579	4.21e-05	0.04579	6.82e-05
	0.0458	5.31e-05	0.04638	4.28e-05	0.04638	7.09e-05
	0.0464	4.7e-05	0.04697	4.08e-05	0.04697	6.62e-05
	0.047	4.3e-05	0.04755	3.43e-05	0.04755	5.51e-05
	0.0476	4.66e-05	0.04814	3.11e-05	0.04814	5.62e-05
	0.0481	5.15e-05	0.04873	3.43e-05	0.04873	6.31e-05
	0.0487	5.46e-05	0.04932	3.77e-05	0.04932	6.47e-05
	0.0493	6.16e-05	0.0499	3.94e-05	0.0499	6.58e-05
	0.0499	6.88e-05	0.05049	4.37e-05	0.05049	7.28e-05
	0.0505	7.46e-05	0.05108	5.08e-05	0.05108	8.3e-05
	0.0511	7.95e-05	0.05166	5.67e-05	0.05166	9.13e-05
	0.0517	8.26e-05	0.05225	6.09e-05	0.05225	9.69e-05
	0.0523	8.31e-05	0.05284	6.35e-05	0.05284	0.0001
	0.0528	8.16e-05	0.05342	6.49e-05	0.05342	0.000103
	0.0534	7.82e-05	0.05401	6.35e-05	0.05401	0.000102
	0.054	7.51e-05	0.0546	6.06e-05	0.0546	9.72e-05
	0.0546	7.56e-05	0.05519	5.78e-05	0.05519	9.49e-05
	0.0552	7.84e-05	0.05577	5.96e-05	0.05577	9.82e-05
	0.0558	8.05e-05	0.05636	6.35e-05	0.05636	0.000103
	0.0564	8.18e-05	0.05695	6.54e-05	0.05695	0.000105
	0.057	8.18e-05	0.05753	6.63e-05	0.05753	0.000106
	0.0575	8.28e-05	0.05812	6.8e-05	0.05812	0.000108
	0.0581	8.34e-05	0.05871	6.8e-05	0.05871	0.000109
	0.0587	8.41e-05	0.0593	6.74e-05	0.0593	0.000108
	0.0593	8.26e-05	0.05988	6.7e-05	0.05988	0.000107
	0.0599	7.92e-05	0.06047	6.6e-05	0.06047	0.000105
	0.0605	7.43e-05	0.06106	6.46e-05	0.06106	0.000102
	0.0611	6.78e-05	0.06164	6.28e-05	0.06164	9.76e-05
	0.0616	6.26e-05	0.06223	5.96e-05	0.06223	9.11e-05
	0.0622	5.85e-05	0.06282	5.54e-05	0.06282	8.46e-05
	0.0628	5.36e-05	0.06341	5.15e-05	0.06341	7.91e-05
	0.0634	5.05e-05	0.06399	4.94e-05	0.06399	7.5e-05
	0.064	4.6e-05	0.06458	4.67e-05	0.06458	7.08e-05
	0.0646	4.21e-05	0.06517	4.35e-05	0.06517	6.68e-05
	0.0652	4.08e-05	0.06575	4.06e-05	0.06575	6.25e-05
	0.0658	3.93e-05	0.06634	3.79e-05	0.06634	5.95e-05
	0.0663	3.83e-05	0.06693	3.5e-05	0.06693	5.67e-05
	0.0669	3.73e-05	0.06751	3.29e-05	0.06751	5.39e-05
	0.0675	3.39e-05	0.0681	3.18e-05	0.0681	5.07e-05
	0.0681	3.17e-05	0.06869	2.97e-05	0.06869	4.67e-05
	0.0687	2.9e-05	0.06928	2.8e-05	0.06928	4.3e-05
	0.0693	2.58e-05	0.06986	2.57e-05	0.06986	3.94e-05
	0.0699	2.3e-05	0.07045	2.28e-05	0.07045	3.46e-05
	0.0705	2.3e-05	0.07104	1.97e-05	0.07104	3.11e-05
	0.071	2.24e-05	0.07162	1.74e-05	0.07162	2.92e-05
	0.0716	2.25e-05	0.07221	1.6e-05	0.07221	2.84e-05
	0.0722	2.32e-05	0.0728	1.51e-05	0.0728	2.73e-05
	0.0728	2.55e-05	0.07339	1.52e-05	0.07339	2.85e-05
	0.0734	2.77e-05	0.07397	1.57e-05	0.07397	3e-05
	0.074	3.05e-05	0.07456	1.64e-05	0.07456	3.12e-05
	0.0746	3.21e-05	0.07515	1.75e-05	0.07515	3.32e-05
	0.0752	3.33e-05	0.07573	1.97e-05	0.07573	3.61e-05
	0.0757	3.46e-05	0.07632	2.09e-05	0.07632	3.8e-05
	0.0763	3.57e-05	0.07691	2.22e-05	0.07691	3.88e-05
	0.0769	3.54e-05	0.0775	2.31e-05	0.0775	3.88e-05
	0.0775	3.59e-05	0.07808	2.34e-05	0.07808	3.75e-05
	0.0781	3.52e-05	0.07867	2.38e-05	0.07867	3.6e-05
	0.0787	3.51e-05	0.07926	2.27e-05	0.07926	3.42e-05
	0.0793	3.23e-05	0.07984	2.18e-05	0.07984	3.39e-05
	0.0798	3.18e-05	0.08043	2.12e-05	0.08043	3.32e-05
	0.0804	3.05e-05	0.08102	2.03e-05	0.08102	3.15e-05
	0.081	2.82e-05	0.0816	1.81e-05	0.0816	3.04e-05
	0.0816	2.61e-05	0.08219	1.64e-05	0.08219	2.85e-05
	0.0822	2.68e-05	0.08278	1.6e-05	0.08278	2.69e-05
	0.0828	2.63e-05	0.08337	1.59e-05	0.08337	2.52e-05
	0.0834	2.43e-05	0.08395	1.43e-05	0.08395	2.43e-05
	0.084	2.5e-05	0.08454	1.34e-05	0.08454	2.35e-05
	0.0845	2.53e-05	0.08513	1.25e-05	0.08513	2.28e-05
	0.0851	2.29e-05	0.08571	1.12e-05	0.08571	2.15e-05
	0.0857	2.24e-05	0.0863	9.93e-06	0.0863	2.03e-05
	0.0863	2.16e-05	0.08689	8.86e-06	0.08689	1.95e-05
	0.0869	2.01e-05	0.08748	8.47e-06	0.08748	1.74e-05
	0.0875	1.8e-05	0.08806	7.88e-06	0.08806	1.56e-05
	0.0881	1.75e-05	0.08865	6.71e-06	0.08865	1.49e-05
	0.0887	1.75e-05	0.08924	5.05e-06	0.08924	1.14e-05
	0.0892	1.64e-05	0.08982	4.66e-06	0.08982	1.01e-05
	0.0898	1.51e-05	0.09041	3.97e-06	0.09041	9.81e-06
	0.0904	1.36e-05	0.091	3e-06	0.091	8.05e-06
	0.091	1.39e-05	0.09159	2.8e-06	0.09159	6.2e-06
	0.0916	1.24e-05	0.09217	3.49e-06	0.09217	5.51e-06
	0.0922	1.15e-05	0.09276	1.83e-06	0.09276	3.66e-06
	0.0928	1.02e-05	0.09335	1.64e-07	0.09335	3.27e-06
	0.0934	9.35e-06	0.09393	-1.01e-06	0.09393	2.09e-06
	0.0939	1.03e-05	0.09452	-1.2e-06	0.09452	1.8e-06
	0.0945	1.08e-05	0.09511	-1.4e-06	0.09511	3.36e-07
	0.0951	9.84e-06	0.09569	-1.59e-06	0.09569	3.36e-07
	0.0957	9.84e-06	0.09628	-2.67e-06	0.09628	9.22e-07
	0.0963	1.03e-05	0.09687	-3.84e-06	0.09687	5.32e-07
	0.0969	1e-05	0.09746	-5.5e-06	0.09746	-4.45e-07
	0.0975	1.08e-05	0.09804	-5.3e-06	0.09804	-1.13e-06
	0.098	1.18e-05	0.09863	-4.91e-06	0.09863	-1.03e-06
	0.0986	1.16e-05	0.09922	-5.5e-06	0.09922	-1.62e-06
	0.0992	1.07e-05	0.0998	-5.7e-06	0.0998	-2.69e-06
	0.0998	1.02e-05	0.1004	-6.18e-06	0.1004	-3.18e-06
	0.1	9.19e-06	0.101	-6.18e-06	0.101	-3.08e-06
	0.101	8.37e-06	0.1016	-6.96e-06	0.1016	-4.45e-06
	0.102	8.05e-06	0.1022	-6.28e-06	0.1022	-5.04e-06
	0.102	8.7e-06	0.1027	-5.4e-06	0.1027	-4.45e-06
	0.103	1e-05	0.1033	-6.18e-06	0.1033	-4.06e-06
	0.103	8.05e-06	0.1039	-5.89e-06	0.1039	-4.16e-06
	0.104	8.21e-06	0.1045	-6.67e-06	0.1045	-4.64e-06
	0.105	7.56e-06	0.1051	-7.06e-06	0.1051	-5.82e-06
	0.105	7.07e-06	0.1057	-7.36e-06	0.1057	-6.01e-06
	0.106	4.96e-06	0.1063	-7.36e-06	0.1063	-6.21e-06
	0.106	4.14e-06	0.1068	-7.45e-06	0.1068	-7.28e-06
	0.107	5.44e-06	0.1074	-7.55e-06	0.1074	-7.18e-06
	0.107	4.63e-06	0.108	-6.87e-06	0.108	-6.11e-06
	0.108	5.44e-06	0.1086	-6.57e-06	0.1086	-5.43e-06
	0.109	4.96e-06	0.1092	-7.06e-06	0.1092	-5.13e-06
	0.109	3.33e-06	0.1098	-7.06e-06	0.1098	-5.91e-06
	0.11	2.68e-06	0.1104	-6.38e-06	0.1104	-6.79e-06
	0.11	1.37e-06	0.111	-5.79e-06	0.111	-7.38e-06
	0.111	-9.09e-08	0.1115	-6.38e-06	0.1115	-8.26e-06
	0.112	-1.23e-06	0.1121	-7.16e-06	0.1121	-7.77e-06
	0.112	-2.21e-06	0.1127	-6.77e-06	0.1127	-9.33e-06
	0.113	-2.86e-06	0.1133	-7.36e-06	0.1133	-1.07e-05
	0.113	-3.18e-06	0.1139	-9.6e-06	0.1139	-1.29e-05
	0.114	-2.86e-06	0.1145	-1.18e-05	0.1145	-1.36e-05
	0.115	-4e-06	0.1151	-1.16e-05	0.1151	-1.4e-05
	0.115	-4.97e-06	0.1157	-1.2e-05	0.1157	-1.47e-05
	0.116	-4.81e-06	0.1162	-1.33e-05	0.1162	-1.66e-05
	0.116	-3.18e-06	0.1168	-1.3e-05	0.1168	-1.63e-05
	0.117	-2.53e-06	0.1174	-1.37e-05	0.1174	-1.55e-05
	0.117	-1.39e-06	0.118	-1.38e-05	0.118	-1.59e-05
	0.118	-4.16e-06	0.1186	-1.31e-05	0.1186	-1.69e-05
	0.119	-4.49e-06	0.1192	-1.33e-05	0.1192	-1.68e-05
	0.119	-6.11e-06	0.1198	-1.39e-05	0.1198	-1.74e-05
	0.12	-4.81e-06	0.1204	-1.47e-05	0.1204	-1.76e-05
	0.12	-4.65e-06	0.1209	-1.63e-05	0.1209	-1.77e-05
	0.121	-6.11e-06	0.1215	-1.63e-05	0.1215	-1.75e-05
	0.122	-7.25e-06	0.1221	-1.51e-05	0.1221	-1.81e-05
	0.122	-6.93e-06	0.1227	-1.5e-05	0.1227	-1.8e-05
	0.123	-5.95e-06	0.1233	-1.51e-05	0.1233	-1.74e-05
	0.123	-5.95e-06	0.1239	-1.4e-05	0.1239	-1.71e-05
	0.124	-6.93e-06	0.1245	-1.46e-05	0.1245	-1.66e-05
	0.125	-5.79e-06	0.125	-1.64e-05	0.125	-1.68e-05
	0.125	-4.97e-06	0.1256	-1.74e-05	0.1256	-1.73e-05
	0.126	-7.09e-06	0.1262	-1.64e-05	0.1262	-1.61e-05
	0.126	-1.07e-05	0.1268	-1.52e-05	0.1268	-1.55e-05
	0.127	-1.12e-05	0.1274	-1.61e-05	0.1274	-1.59e-05
	0.127	-1.2e-05	0.128	-1.69e-05	0.128	-1.62e-05
	0.128	-1.23e-05	0.1286	-1.63e-05	0.1286	-1.74e-05
	0.129	-1.23e-05	0.1292	-1.59e-05	0.1292	-1.72e-05
	0.129	-1.26e-05	0.1297	-1.65e-05	0.1297	-1.64e-05
	0.13	-1.44e-05	0.1303	-1.67e-05	0.1303	-1.71e-05
	0.13	-1.44e-05	0.1309	-1.61e-05	0.1309	-1.67e-05
	0.131	-1.17e-05	0.1315	-1.72e-05	0.1315	-1.65e-05
	0.132	-1.02e-05	0.1321	-1.68e-05	0.1321	-1.7e-05
	0.132	-1.18e-05	0.1327	-1.62e-05	0.1327	-1.79e-05
	0.133	-1.23e-05	0.1333	-1.64e-05	0.1333	-1.94e-05
	0.133	-1.13e-05	0.1339	-1.68e-05	0.1339	-2.03e-05
	0.134	-9.86e-06	0.1344	-1.63e-05	0.1344	-2e-05
	0.134	-1.1e-05	0.135	-1.68e-05	0.135	-2.03e-05
	0.135	-1.17e-05	0.1356	-1.69e-05	0.1356	-2.08e-05
	0.136	-1.23e-05	0.1362	-1.82e-05	0.1362	-2.07e-05
	0.136	-1.31e-05	0.1368	-1.79e-05	0.1368	-2.1e-05
	0.137	-1.2e-05	0.1374	-1.7e-05	0.1374	-2.16e-05
	0.137	-1.03e-05	0.138	-1.88e-05	0.138	-2.24e-05
	0.138	-1.18e-05	0.1386	-1.79e-05	0.1386	-2.18e-05
	0.139	-1.25e-05	0.1391	-1.77e-05	0.1391	-2.17e-05
	0.139	-1.23e-05	0.1397	-1.82e-05	0.1397	-2.32e-05
	0.14	-1.18e-05	0.1403	-1.83e-05	0.1403	-2.38e-05
	0.14	-1.26e-05	0.1409	-1.79e-05	0.1409	-2.35e-05
	0.141	-1.34e-05	0.1415	-1.83e-05	0.1415	-2.29e-05
	0.142	-1.44e-05	0.1421	-1.95e-05	0.1421	-2.37e-05
	0.142	-1.64e-05	0.1427	-2.01e-05	0.1427	-2.49e-05
	0.143	-1.72e-05	0.1432	-2.02e-05	0.1432	-2.48e-05
	0.143	-1.67e-05	0.1438	-1.97e-05	0.1438	-2.53e-05
	0.144	-1.65e-05	0.1444	-2e-05	0.1444	-2.55e-05
	0.144	-1.7e-05	0.145	-2.03e-05	0.145	-2.52e-05
	0.145	-1.82e-05	0.1456	-2.01e-05	0.1456	-2.56e-05
	0.146	-2e-05	0.1462	-1.96e-05	0.1462	-2.54e-05
	0.146	-1.95e-05	0.1468	-1.99e-05	0.1468	-2.54e-05
	0.147	-1.96e-05	0.1474	-2.03e-05	0.1474	-2.57e-05
	0.147	-2.06e-05	0.1479	-2.03e-05	0.1479	-2.6e-05
	0.148	-2.01e-05	0.1485	-2.06e-05	0.1485	-2.58e-05
	0.149	-1.88e-05	0.1491	-2.03e-05	0.1491	-2.6e-05
	0.149	-1.69e-05	0.1497	-2.04e-05	0.1497	-2.67e-05
	0.15	-1.85e-05	0.1503	-2.03e-05	0.1503	-2.65e-05
	0.15	-1.95e-05	0.1509	-1.99e-05	0.1509	-2.72e-05
	0.151	-1.98e-05	0.1515	-2.01e-05	0.1515	-2.83e-05
	0.152	-1.96e-05	0.1521	-2.07e-05	0.1521	-2.8e-05
	0.152	-1.78e-05	0.1526	-2.18e-05	0.1526	-2.89e-05
	0.153	-1.88e-05	0.1532	-2.19e-05	0.1532	-2.95e-05
	0.153	-1.95e-05	0.1538	-2.16e-05	0.1538	-2.87e-05
	0.154	-2.06e-05	0.1544	-2.15e-05	0.1544	-2.91e-05
	0.154	-2.17e-05	0.155	-2.18e-05	0.155	-3e-05
	0.155	-2.11e-05	0.1556	-2.24e-05	0.1556	-3.01e-05
	0.156	-1.98e-05	0.1562	-2.27e-05	0.1562	-3.04e-05
	0.156	-1.9e-05	0.1568	-2.24e-05	0.1568	-3.16e-05
	0.157	-1.9e-05	0.1573	-2.23e-05	0.1573	-3.17e-05
	0.157	-1.95e-05	0.1579	-2.32e-05	0.1579	-3.02e-05
	0.158	-2.01e-05	0.1585	-2.25e-05	0.1585	-2.93e-05
	0.159	-1.96e-05	0.1591	-2.23e-05	0.1591	-2.97e-05
	0.159	-1.96e-05	0.1597	-2.36e-05	0.1597	-3.14e-05
	0.16	-2.17e-05	0.1603	-2.33e-05	0.1603	-3.2e-05
	0.16	-2.24e-05	0.1609	-2.35e-05	0.1609	-3.25e-05
	0.161	-2.16e-05	0.1614	-2.35e-05	0.1614	-3.19e-05
	0.161	-2.13e-05	0.162	-2.36e-05	0.162	-3.21e-05
	0.162	-1.93e-05	0.1626	-2.33e-05	0.1626	-3.18e-05
	0.163	-1.91e-05	0.1632	-2.36e-05	0.1632	-3.15e-05
	0.163	-1.93e-05	0.1638	-2.38e-05	0.1638	-3.07e-05
	0.164	-2.13e-05	0.1644	-2.41e-05	0.1644	-3.06e-05
	0.164	-2.3e-05	0.165	-2.48e-05	0.165	-3.17e-05
	0.165	-2.47e-05	0.1656	-2.46e-05	0.1656	-3.16e-05
	0.166	-2.53e-05	0.1661	-2.3e-05	0.1661	-2.99e-05
	0.166	-2.45e-05	0.1667	-2.28e-05	0.1667	-2.89e-05
	0.167	-2.39e-05	0.1673	-2.24e-05	0.1673	-2.97e-05
	0.167	-2.4e-05	0.1679	-2.3e-05	0.1679	-2.98e-05
	0.168	-2.3e-05	0.1685	-2.43e-05	0.1685	-2.99e-05
	0.169	-2.37e-05	0.1691	-2.35e-05	0.1691	-3.19e-05
	0.169	-2.26e-05	0.1697	-2.32e-05	0.1697	-3.19e-05
	0.17	-2.26e-05	0.1703	-2.19e-05	0.1703	-3.08e-05
	0.17	-2.16e-05	0.1708	-2.16e-05	0.1708	-3e-05
	0.171	-2.09e-05	0.1714	-2.2e-05	0.1714	-3e-05
	0.171	-1.96e-05	0.172	-2.19e-05	0.172	-2.97e-05
	0.172	-2.11e-05	0.1726	-2.22e-05	0.1726	-2.88e-05
	0.173	-2.27e-05	0.1732	-2.24e-05	0.1732	-2.92e-05
	0.173	-2.16e-05	0.1738	-2.19e-05	0.1738	-2.93e-05
	0.174	-2.01e-05	0.1744	-2.23e-05	0.1744	-2.99e-05
	0.174	-2.09e-05	0.175	-2.26e-05	0.175	-2.98e-05
	0.175	-2.11e-05	0.1755	-2.26e-05	0.1755	-3.02e-05
	0.176	-2.14e-05	0.1761	-2.25e-05	0.1761	-2.96e-05
	0.176	-2.14e-05	0.1767	-2.2e-05	0.1767	-2.94e-05
	0.177	-2.16e-05	0.1773	-2.22e-05	0.1773	-3.01e-05
	0.177	-1.91e-05	0.1779	-2.23e-05	0.1779	-3.08e-05
	0.178	-1.95e-05	0.1785	-2.13e-05	0.1785	-3.1e-05
	0.179	-1.93e-05	0.1791	-2.03e-05	0.1791	-2.98e-05
	0.179	-2.01e-05	0.1796	-1.94e-05	0.1796	-2.91e-05
	0.18	-2e-05	0.1802	-2.01e-05	0.1802	-2.93e-05
	0.18	-2.08e-05	0.1808	-2.16e-05	0.1808	-2.9e-05
	0.181	-2.11e-05	0.1814	-2.18e-05	0.1814	-2.81e-05
	0.181	-2.24e-05	0.182	-2.05e-05	0.182	-2.8e-05
	0.182	-2.32e-05	0.1826	-2.01e-05	0.1826	-2.77e-05
	0.183	-2.16e-05	0.1832	-1.95e-05	0.1832	-2.82e-05
	0.183	-2.04e-05	0.1838	-1.9e-05	0.1838	-2.86e-05
	0.184	-2.21e-05	0.1843	-1.92e-05	0.1843	-2.77e-05
	0.184	-2.17e-05	0.1849	-1.88e-05	0.1849	-2.67e-05
	0.185	-2.09e-05	0.1855	-1.9e-05	0.1855	-2.65e-05
	0.186	-2.17e-05	0.1861	-1.95e-05	0.1861	-2.62e-05
	0.186	-2.24e-05	0.1867	-1.99e-05	0.1867	-2.62e-05
	0.187	-2.04e-05	0.1873	-1.97e-05	0.1873	-2.67e-05
	0.187	-1.96e-05	0.1879	-1.83e-05	0.1879	-2.74e-05
	0.188	-2.03e-05	0.1885	-1.9e-05	0.1885	-2.8e-05
	0.189	-2.16e-05	0.189	-1.93e-05	0.189	-2.66e-05
	0.189	-1.87e-05	0.1896	-1.81e-05	0.1896	-2.64e-05
	0.19	-1.98e-05	0.1902	-1.71e-05	0.1902	-2.68e-05
	0.19	-2.03e-05	0.1908	-1.72e-05	0.1908	-2.72e-05
	0.191	-2.03e-05	0.1914	-1.77e-05	0.1914	-2.69e-05
	0.191	-2.01e-05	0.192	-1.7e-05	0.192	-2.66e-05
	0.192	-2.06e-05	0.1926	-1.71e-05	0.1926	-2.67e-05
	0.193	-2.14e-05	0.1932	-1.71e-05	0.1932	-2.72e-05
	0.193	-2.04e-05	0.1937	-1.74e-05	0.1937	-2.75e-05
	0.194	-1.98e-05	0.1943	-1.86e-05	0.1943	-2.72e-05
	0.194	-1.95e-05	0.1949	-1.91e-05	0.1949	-2.77e-05
	0.195	-2.11e-05	0.1955	-1.86e-05	0.1955	-2.85e-05
	0.196	-2.13e-05	0.1961	-1.83e-05	0.1961	-2.8e-05
	0.196	-2.11e-05	0.1967	-1.73e-05	0.1967	-2.69e-05
	0.197	-1.95e-05	0.1973	-1.69e-05	0.1973	-2.64e-05
	0.197	-1.9e-05	0.1978	-1.8e-05	0.1978	-2.73e-05
	0.198	-2.09e-05	0.1984	-1.78e-05	0.1984	-2.74e-05
	0.198	-2.08e-05	0.199	-1.76e-05	0.199	-2.66e-05
	0.199	-1.91e-05	0.1996	-1.78e-05	0.1996	-2.69e-05
	0.2	-1.93e-05	0.2002	-1.69e-05	0.2002	-2.7e-05
	0.2	-1.96e-05	0.2008	-1.68e-05	0.2008	-2.76e-05
	0.201	-1.93e-05	0.2014	-1.79e-05	0.2014	-2.77e-05
	0.201	-1.96e-05	0.202	-1.77e-05	0.202	-2.73e-05
	0.202	-2.08e-05	0.2025	-1.61e-05	0.2025	-2.75e-05
	0.203	-2.19e-05	0.2031	-1.53e-05	0.2031	-2.58e-05
	0.203	-2.11e-05	0.2037	-1.54e-05	0.2037	-2.48e-05
	0.204	-2.01e-05	0.2043	-1.56e-05	0.2043	-2.37e-05
	0.204	-2.03e-05	0.2049	-1.55e-05	0.2049	-2.36e-05
	0.205	-2.09e-05	0.2055	-1.53e-05	0.2055	-2.44e-05
	0.206	-2.16e-05	0.2061	-1.58e-05	0.2061	-2.35e-05
	0.206	-2.01e-05	0.2067	-1.61e-05	0.2067	-2.41e-05
	0.207	-2.01e-05	0.2072	-1.61e-05	0.2072	-2.49e-05
	0.207	-1.96e-05	0.2078	-1.52e-05	0.2078	-2.45e-05
	0.208	-2.08e-05	0.2084	-1.52e-05	0.2084	-2.3e-05
	0.208	-2.14e-05	0.209	-1.52e-05	0.209	-2.33e-05
	0.209	-2.11e-05	0.2096	-1.53e-05	0.2096	-2.35e-05
	0.21	-2.06e-05	0.2102	-1.47e-05	0.2102	-2.4e-05
	0.21	-2.06e-05	0.2108	-1.46e-05	0.2108	-2.42e-05
	0.211	-2.22e-05	0.2114	-1.47e-05	0.2114	-2.43e-05
	0.211	-2.04e-05	0.2119	-1.4e-05	0.2119	-2.29e-05
	0.212	-1.96e-05	0.2125	-1.41e-05	0.2125	-2.29e-05
	0.213	-1.93e-05	0.2131	-1.51e-05	0.2131	-2.37e-05
	0.213	-1.85e-05	0.2137	-1.49e-05	0.2137	-2.29e-05
	0.214	-1.67e-05	0.2143	-1.52e-05	0.2143	-2.37e-05
	0.214	-1.69e-05	0.2149	-1.44e-05	0.2149	-2.49e-05
	0.215	-1.87e-05	0.2155	-1.39e-05	0.2155	-2.48e-05
	0.216	-1.83e-05	0.216	-1.4e-05	0.216	-2.42e-05
	0.216	-1.83e-05	0.2166	-1.33e-05	0.2166	-2.37e-05
	0.217	-1.9e-05	0.2172	-1.37e-05	0.2172	-2.39e-05
	0.217	-1.91e-05	0.2178	-1.38e-05	0.2178	-2.47e-05
	0.218	-2.06e-05	0.2184	-1.31e-05	0.2184	-2.49e-05
	0.218	-1.93e-05	0.219	-1.31e-05	0.219	-2.32e-05
	0.219	-2e-05	0.2196	-1.34e-05	0.2196	-2.27e-05
	0.22	-1.93e-05	0.2202	-1.43e-05	0.2202	-2.22e-05
	0.22	-1.73e-05	0.2207	-1.39e-05	0.2207	-2.32e-05
	0.221	-1.51e-05	0.2213	-1.44e-05	0.2213	-2.25e-05
	0.221	-1.59e-05	0.2219	-1.32e-05	0.2219	-2.32e-05
	0.222	-1.67e-05	0.2225	-1.22e-05	0.2225	-2.39e-05
	0.223	-1.77e-05	0.2231	-1.29e-05	0.2231	-2.31e-05
	0.223	-1.8e-05	0.2237	-1.32e-05	0.2237	-2.33e-05
	0.224	-1.87e-05	0.2243	-1.23e-05	0.2243	-2.31e-05
	0.224	-1.72e-05	0.2249	-1.23e-05	0.2249	-2.12e-05
	0.225	-1.75e-05	0.2254	-1.19e-05	0.2254	-2.07e-05
	0.225	-1.85e-05	0.226	-1.06e-05	0.226	-2.17e-05
	0.226	-1.88e-05	0.2266	-1.11e-05	0.2266	-2.19e-05
	0.227	-1.96e-05	0.2272	-1.21e-05	0.2272	-2.13e-05
	0.227	-2.03e-05	0.2278	-1.2e-05	0.2278	-2.03e-05
	0.228	-1.98e-05	0.2284	-1.22e-05	0.2284	-1.99e-05
	0.228	-2.04e-05	0.229	-1.18e-05	0.229	-2.05e-05
	0.229	-1.96e-05	0.2295	-1.17e-05	0.2295	-2.02e-05
	0.23	-1.87e-05	0.2301	-1.14e-05	0.2301	-1.94e-05
	0.23	-1.67e-05	0.2307	-1.08e-05	0.2307	-1.98e-05
	0.231	-1.78e-05	0.2313	-9.31e-06	0.2313	-1.94e-05
	0.231	-1.83e-05	0.2319	-9.31e-06	0.2319	-1.88e-05
	0.232	-1.72e-05	0.2325	-1.03e-05	0.2325	-1.97e-05
	0.233	-1.57e-05	0.2331	-1.03e-05	0.2331	-1.89e-05
	0.233	-1.46e-05	0.2337	-1.12e-05	0.2337	-1.98e-05
	0.234	-1.33e-05	0.2342	-1.05e-05	0.2342	-1.98e-05
	0.234	-1.41e-05	0.2348	-9.41e-06	0.2348	-1.95e-05
	0.235	-1.33e-05	0.2354	-8.43e-06	0.2354	-1.96e-05
	0.235	-1.46e-05	0.236	-9.21e-06	0.236	-1.9e-05
	0.236	-1.41e-05	0.2366	-8.43e-06	0.2366	-1.85e-05
	0.237	-1.44e-05	0.2372	-7.94e-06	0.2372	-1.9e-05
	0.237	-1.47e-05	0.2378	-8.92e-06	0.2378	-1.99e-05
	0.238	-1.51e-05	0.2384	-8.43e-06	0.2384	-1.9e-05
	0.238	-1.36e-05	0.2389	-8.33e-06	0.2389	-1.8e-05
	0.239	-1.34e-05	0.2395	-8.72e-06	0.2395	-1.74e-05
	0.24	-1.44e-05	0.2401	-9.99e-06	0.2401	-1.85e-05
	0.24	-1.56e-05	0.2407	-9.7e-06	0.2407	-1.92e-05
	0.241	-1.47e-05	0.2413	-9.6e-06	0.2413	-1.78e-05
	0.241	-1.41e-05	0.2419	-9.11e-06	0.2419	-1.75e-05
	0.242	-1.41e-05	0.2425	-7.26e-06	0.2425	-1.71e-05
	0.243	-1.46e-05	0.2431	-7.06e-06	0.2431	-1.69e-05
	0.243	-1.49e-05	0.2436	-7.94e-06	0.2436	-1.66e-05
	0.244	-1.59e-05	0.2442	-7.65e-06	0.2442	-1.52e-05
	0.244	-1.62e-05	0.2448	-6.48e-06	0.2448	-1.39e-05
	0.245	-1.51e-05	0.2454	-6.18e-06	0.2454	-1.32e-05
	0.245	-1.41e-05	0.246	-6.77e-06	0.246	-1.35e-05
	0.246	-1.33e-05	0.2466	-7.16e-06	0.2466	-1.32e-05
	0.247	-1.33e-05	0.2472	-6.57e-06	0.2472	-1.36e-05
	0.247	-1.34e-05	0.2477	-5.79e-06	0.2477	-1.26e-05
	0.248	-1.38e-05	0.2483	-5.21e-06	0.2483	-1.24e-05
	0.248	-1.41e-05	0.2489	-5.11e-06	0.2489	-1.14e-05
	0.249	-1.34e-05	0.2495	-5.21e-06	0.2495	-1.13e-05
	0.25	-1.34e-05	0.2501	-4.82e-06	0.2501	-1.11e-05
	0.25	-1.31e-05	0.2507	-4.91e-06	0.2507	-1.2e-05
	0.251	-1.28e-05	0.2513	-4.23e-06	0.2513	-1.17e-05
	0.251	-1.3e-05	0.2519	-4.13e-06	0.2519	-1.08e-05
	0.252	-1.31e-05	0.2524	-3.84e-06	0.2524	-1.07e-05
	0.252	-1.33e-05	0.253	-3.74e-06	0.253	-1.13e-05
	0.253	-1.21e-05	0.2536	-4.23e-06	0.2536	-1.14e-05
	0.254	-1.12e-05	0.2542	-4.43e-06	0.2542	-1.18e-05
	0.254	-1.12e-05	0.2548	-3.45e-06	0.2548	-1.18e-05
	0.255	-1.07e-05	0.2554	-2.38e-06	0.2554	-1.14e-05
	0.255	-1.05e-05	0.256	-3.35e-06	0.256	-1.16e-05
	0.256	-1.15e-05	0.2566	-3.06e-06	0.2566	-1.23e-05
	0.257	-1.21e-05	0.2571	-1.98e-06	0.2571	-1.17e-05
	0.257	-1.13e-05	0.2577	-1.4e-06	0.2577	-1.07e-05
	0.258	-9.69e-06	0.2583	-1.5e-06	0.2583	-1.02e-05
	0.258	-9.21e-06	0.2589	-7.15e-07	0.2589	-1.05e-05
	0.259	-9.69e-06	0.2595	-1.01e-06	0.2595	-1.07e-05
	0.26	-1.08e-05	0.2601	-2.28e-06	0.2601	-1.07e-05
	0.26	-1.12e-05	0.2607	-3.74e-06	0.2607	-1.09e-05
	0.261	-9.04e-06	0.2613	-3.74e-06	0.2613	-9.23e-06
	0.261	-9.53e-06	0.2618	-2.57e-06	0.2618	-7.97e-06
	0.262	-9.53e-06	0.2624	-2.18e-06	0.2624	-7.67e-06
	0.262	-1.08e-05	0.263	-5.19e-07	0.263	-8.55e-06
	0.263	-1.18e-05	0.2636	-3.09e-08	0.2636	-8.65e-06
	0.264	-1.18e-05	0.2642	-1.11e-06	0.2642	-7.38e-06
	0.264	-1.2e-05	0.2648	-8.12e-07	0.2648	-7.09e-06
	0.265	-1.23e-05	0.2654	1.64e-07	0.2654	-5.82e-06
	0.265	-1.12e-05	0.2659	8.48e-07	0.2659	-5.23e-06
	0.266	-1.2e-05	0.2665	1.43e-06	0.2665	-5.52e-06
	0.267	-1.38e-05	0.2671	1.34e-06	0.2671	-5.91e-06
	0.267	-1.47e-05	0.2677	1.53e-06	0.2677	-4.16e-06
	0.268	-1.49e-05	0.2683	1.14e-06	0.2683	-3.86e-06
	0.268	-1.39e-05	0.2689	2.12e-06	0.2689	-4.94e-06
	0.269	-1.17e-05	0.2695	3.49e-06	0.2695	-4.94e-06
	0.27	-1.25e-05	0.2701	3.88e-06	0.2701	-3.67e-06
	0.27	-1.26e-05	0.2706	2.9e-06	0.2706	-3.86e-06
	0.271	-1.25e-05	0.2712	3.19e-06	0.2712	-4.06e-06
	0.271	-1.26e-05	0.2718	4.17e-06	0.2718	-3.57e-06
	0.272	-1.34e-05	0.2724	4.17e-06	0.2724	-4.55e-06
	0.272	-1.34e-05	0.273	3.19e-06	0.273	-4.55e-06
	0.273	-1.33e-05	0.2736	2.51e-06	0.2736	-4.06e-06
	0.274	-1.17e-05	0.2742	3e-06	0.2742	-5.04e-06
	0.274	-8.72e-06	0.2748	3.58e-06	0.2748	-5.04e-06
	0.275	-8.23e-06	0.2753	4.07e-06	0.2753	-5.43e-06
	0.275	-7.42e-06	0.2759	4.85e-06	0.2759	-4.74e-06
	0.276	-8.39e-06	0.2765	4.95e-06	0.2765	-3.96e-06
	0.277	-1.2e-05	0.2771	4.75e-06	0.2771	-4.64e-06
	0.277	-1.38e-05	0.2777	4.36e-06	0.2777	-4.64e-06
	0.278	-1.51e-05	0.2783	5.15e-06	0.2783	-4.45e-06
	0.278	-1.62e-05	0.2789	5.83e-06	0.2789	-2.69e-06
	0.279	-1.25e-05	0.2795	5.15e-06	0.2795	-3.08e-06
	0.28	-8.88e-06	0.28	4.75e-06	0.28	-3.08e-06
	0.28	-9.37e-06	0.2806	4.95e-06	0.2806	-2.98e-06
	0.281	-8.88e-06	0.2812	4.07e-06	0.2812	-2.3e-06
	0.281	-9.86e-06	0.2818	3.97e-06	0.2818	-2.98e-06
	0.282	-1.15e-05	0.2824	4.46e-06	0.2824	-2.4e-06
	0.282	-1.28e-05	0.283	4.85e-06	0.283	-2.01e-06
	0.283	-1.36e-05	0.2836	5.54e-06	0.2836	-2.4e-06
	0.284	-1.26e-05	0.2841	5.73e-06	0.2841	-1.23e-06
	0.284	-1.03e-05	0.2847	5.44e-06	0.2847	-9.33e-07
	0.285	-8.88e-06	0.2853	5.83e-06	0.2853	-1.03e-06
	0.285	-9.69e-06	0.2859	6.02e-06	0.2859	-7.38e-07
	0.286	-1.1e-05	0.2865	5.73e-06	0.2865	-7.38e-07
	0.287	-1.12e-05	0.2871	5.73e-06	0.2871	-7.38e-07
	0.287	-1.18e-05	0.2877	5.93e-06	0.2877	-8.36e-07
	0.288	-1.23e-05	0.2883	5.54e-06	0.2883	4.33e-08
	0.288	-1.17e-05	0.2888	6.12e-06	0.2888	4.34e-07
	0.289	-9.04e-06	0.2894	6.22e-06	0.2894	-1.52e-07
	0.289	-9.04e-06	0.29	6.32e-06	0.29	-1.03e-06
	0.29	-9.86e-06	0.2906	6.71e-06	0.2906	-1.03e-06
	0.291	-1.1e-05	0.2912	6.71e-06	0.2912	-7.38e-07
	0.291	-1.05e-05	0.2918	6.51e-06	0.2918	-9.33e-07
	0.292	-1.15e-05	0.2924	6.32e-06	0.2924	-1.23e-06
	0.292	-1e-05	0.293	6.41e-06	0.293	-2.3e-06
	0.293	-7.9e-06	0.2935	6.41e-06	0.2935	-1.72e-06
	0.294	-8.07e-06	0.2941	5.44e-06	0.2941	-2.01e-06
	0.294	-8.39e-06	0.2947	5.73e-06	0.2947	-2.2e-06
	0.295	-8.88e-06	0.2953	6.81e-06	0.2953	-2.11e-06
	0.295	-8.55e-06	0.2959	6.02e-06	0.2959	-1.81e-06
	0.296	-8.23e-06	0.2965	5.44e-06	0.2965	-2.11e-06
	0.297	-7.42e-06	0.2971	6.12e-06	0.2971	-1.81e-06
	0.297	-5.46e-06	0.2977	6.51e-06	0.2977	-2.5e-06
	0.298	-5.14e-06	0.2982	6.61e-06	0.2982	-1.81e-06
	0.298	-5.3e-06	0.2988	6.22e-06	0.2988	-8.36e-07
	0.299	-5.79e-06	0.2994	5.73e-06	0.2994	-8.36e-07
	0.299	-6.44e-06	0.3	5.63e-06	0.3	-1.03e-06
	0.3	-6.44e-06	0.3	5.63e-06	0.3	-1.32e-06

## Sheet: Figure. 2F Pho 10.0
	Electroretinogram Photopic. 10.0
	WT		Q327E OD		Q327E OS
	Time (s)	Voltage (V)	Time (s)	Voltage (V)	Time (s)	Voltage (V)
	0	-5.4e-06	0	1.92e-06	0	2.68e-06
	0.000587	-6.05e-06	0.000587	3.23e-06	0.000587	2.36e-06
	0.00117	-7.02e-06	0.00117	1.92e-06	0.00117	2.52e-06
	0.00176	-7.51e-06	0.00176	1.6e-06	0.00176	7.27e-07
	0.00235	-7.51e-06	0.00235	3.06e-06	0.00235	8.9e-07
	0.00294	-7.19e-06	0.00294	2.41e-06	0.00294	7.27e-07
	0.00352	-6.86e-06	0.00352	1.76e-06	0.00352	2.36e-06
	0.00411	-6.37e-06	0.00411	2.25e-06	0.00411	3.01e-06
	0.0047	-6.54e-06	0.0047	2.41e-06	0.0047	3.49e-06
	0.00528	-6.21e-06	0.00528	1.92e-06	0.00528	2.68e-06
	0.00587	-5.56e-06	0.00587	2.09e-06	0.00587	1.7e-06
	0.00646	-4.91e-06	0.00646	2.41e-06	0.00646	2.03e-06
	0.00705	-5.4e-06	0.00705	2.09e-06	0.00705	2.36e-06
	0.00763	-4.91e-06	0.00763	1.92e-06	0.00763	2.52e-06
	0.00822	-5.07e-06	0.00822	2.25e-06	0.00822	2.68e-06
	0.00881	-4.75e-06	0.00881	1.92e-06	0.00881	2.52e-06
	0.00939	-4.42e-06	0.00939	1.76e-06	0.00939	2.03e-06
	0.00998	-3.93e-06	0.00998	1.92e-06	0.00998	2.03e-06
	0.0106	-4.09e-06	0.0106	1.6e-06	0.0106	2.36e-06
	0.0112	-3.93e-06	0.0112	2.41e-06	0.0112	2.52e-06
	0.0117	-2.95e-06	0.0117	1.92e-06	0.0117	2.84e-06
	0.0123	-3.61e-06	0.0123	6.22e-07	0.0123	2.19e-06
	0.0129	-3.77e-06	0.0129	1.44e-06	0.0129	2.52e-06
	0.0135	-3.61e-06	0.0135	1.27e-06	0.0135	2.36e-06
	0.0141	-4.26e-06	0.0141	1.27e-06	0.0141	2.68e-06
	0.0147	-4.58e-06	0.0147	1.33e-07	0.0147	2.84e-06
	0.0153	-4.09e-06	0.0153	7.84e-07	0.0153	1.38e-06
	0.0159	-3.28e-06	0.0159	9.47e-07	0.0159	1.22e-06
	0.0164	-3.61e-06	0.0164	1.27e-06	0.0164	2.36e-06
	0.017	-5.07e-06	0.017	9.47e-07	0.017	2.68e-06
	0.0176	-6.05e-06	0.0176	1.27e-06	0.0176	2.52e-06
	0.0182	-6.37e-06	0.0182	4.59e-07	0.0182	2.19e-06
	0.0188	-7.02e-06	0.0188	1.27e-06	0.0188	2.52e-06
	0.0194	-8.16e-06	0.0194	1.92e-06	0.0194	2.52e-06
	0.02	-8.98e-06	0.02	1.27e-06	0.02	2.03e-06
	0.0206	-1.01e-05	0.0206	6.22e-07	0.0206	1.05e-06
	0.0211	-1.08e-05	0.0211	1.11e-06	0.0211	8.9e-07
	0.0217	-1.16e-05	0.0217	-1.92e-07	0.0217	-4.12e-07
	0.0223	-1.32e-05	0.0223	-2.63e-06	0.0223	-1.55e-06
	0.0229	-1.61e-05	0.0229	-4.26e-06	0.0229	-3.67e-06
	0.0235	-1.86e-05	0.0235	-5.4e-06	0.0235	-5.78e-06
	0.0241	-2.17e-05	0.0241	-7.84e-06	0.0241	-7.74e-06
	0.0247	-2.53e-05	0.0247	-1.13e-05	0.0247	-1.07e-05
	0.0252	-2.85e-05	0.0252	-1.47e-05	0.0252	-1.33e-05
	0.0258	-3.19e-05	0.0258	-1.7e-05	0.0258	-1.49e-05
	0.0264	-3.53e-05	0.0264	-2.01e-05	0.0264	-1.69e-05
	0.027	-3.7e-05	0.027	-2.2e-05	0.027	-1.85e-05
	0.0276	-3.84e-05	0.0276	-2.35e-05	0.0276	-1.93e-05
	0.0282	-3.97e-05	0.0282	-2.48e-05	0.0282	-2.01e-05
	0.0288	-4.07e-05	0.0288	-2.46e-05	0.0288	-2.26e-05
	0.0294	-4.1e-05	0.0294	-2.67e-05	0.0294	-2.39e-05
	0.0299	-4.22e-05	0.0299	-2.87e-05	0.0299	-2.32e-05
	0.0305	-4.38e-05	0.0305	-2.97e-05	0.0305	-2.29e-05
	0.0311	-4.38e-05	0.0311	-3.03e-05	0.0311	-2.42e-05
	0.0317	-4.22e-05	0.0317	-3.05e-05	0.0317	-2.55e-05
	0.0323	-3.89e-05	0.0323	-3e-05	0.0323	-2.27e-05
	0.0329	-3.67e-05	0.0329	-2.67e-05	0.0329	-1.85e-05
	0.0335	-3.57e-05	0.0335	-2.18e-05	0.0335	-1.47e-05
	0.0341	-3.29e-05	0.0341	-1.83e-05	0.0341	-1.12e-05
	0.0346	-2.92e-05	0.0346	-1.65e-05	0.0346	-1.05e-05
	0.0352	-2.87e-05	0.0352	-1.65e-05	0.0352	-1.02e-05
	0.0358	-2.98e-05	0.0358	-1.44e-05	0.0358	-9.53e-06
	0.0364	-2.79e-05	0.0364	-1.16e-05	0.0364	-7.09e-06
	0.037	-2.15e-05	0.037	-1.03e-05	0.037	-6.43e-06
	0.0376	-1.44e-05	0.0376	-1.34e-05	0.0376	-9.69e-06
	0.0382	-7.67e-06	0.0382	-2.15e-05	0.0382	-1.52e-05
	0.0388	-1.16e-06	0.0388	-2.07e-05	0.0388	-1.31e-05
	0.0393	4.86e-06	0.0393	-7.35e-06	0.0393	-8.65e-08
	0.0399	8.28e-06	0.0399	2.41e-06	0.0399	9.68e-06
	0.0405	9.9e-06	0.0405	8.6e-06	0.0405	1.6e-05
	0.0411	1.14e-05	0.0411	1.49e-05	0.0411	2.21e-05
	0.0417	1.04e-05	0.0417	1.93e-05	0.0417	2.37e-05
	0.0423	6.81e-06	0.0423	2.23e-05	0.0423	2.51e-05
	0.0429	4.86e-06	0.0429	2.29e-05	0.0429	2.61e-05
	0.0434	6.65e-06	0.0434	2.36e-05	0.0434	2.35e-05
	0.044	8.93e-06	0.044	2.37e-05	0.044	2.27e-05
	0.0446	1.04e-05	0.0446	2.37e-05	0.0446	2.3e-05
	0.0452	1.3e-05	0.0452	2.16e-05	0.0452	1.98e-05
	0.0458	1.64e-05	0.0458	1.46e-05	0.0458	1.36e-05
	0.0464	1.69e-05	0.0464	1.01e-05	0.0464	1.13e-05
	0.047	1.5e-05	0.047	1.32e-05	0.047	1.44e-05
	0.0476	1.33e-05	0.0476	1.72e-05	0.0476	1.83e-05
	0.0481	1.32e-05	0.0481	1.89e-05	0.0481	1.77e-05
	0.0487	1.38e-05	0.0487	1.87e-05	0.0487	1.91e-05
	0.0493	1.35e-05	0.0493	2.08e-05	0.0493	2.25e-05
	0.0499	1.46e-05	0.0499	2.41e-05	0.0499	2.45e-05
	0.0505	2.07e-05	0.0505	2.6e-05	0.0505	2.5e-05
	0.0511	2.78e-05	0.0511	2.63e-05	0.0511	2.34e-05
	0.0517	3.33e-05	0.0517	2.47e-05	0.0517	2.08e-05
	0.0523	3.68e-05	0.0523	2.11e-05	0.0523	1.77e-05
	0.0528	3.66e-05	0.0528	1.69e-05	0.0528	1.49e-05
	0.0534	3.24e-05	0.0534	1.45e-05	0.0534	1.42e-05
	0.054	2.65e-05	0.054	1.72e-05	0.054	2.06e-05
	0.0546	2e-05	0.0546	2.47e-05	0.0546	2.95e-05
	0.0552	1.28e-05	0.0552	3.2e-05	0.0552	3.7e-05
	0.0558	7.46e-06	0.0558	3.94e-05	0.0558	4.29e-05
	0.0564	3.07e-06	0.0564	4.54e-05	0.0564	4.63e-05
	0.057	3.01e-07	0.057	4.91e-05	0.057	4.58e-05
	0.0575	-2.45e-08	0.0575	4.98e-05	0.0575	4.11e-05
	0.0581	2.42e-06	0.0581	4.62e-05	0.0581	3.64e-05
	0.0587	6e-06	0.0587	4.23e-05	0.0587	3.15e-05
	0.0593	9.58e-06	0.0593	3.87e-05	0.0593	2.56e-05
	0.0599	1.32e-05	0.0599	3.46e-05	0.0599	2.04e-05
	0.0605	1.5e-05	0.0605	2.85e-05	0.0605	1.65e-05
	0.0611	1.48e-05	0.0611	2.24e-05	0.0611	1.39e-05
	0.0616	1.27e-05	0.0616	1.84e-05	0.0616	1.2e-05
	0.0622	8.44e-06	0.0622	1.8e-05	0.0622	1.23e-05
	0.0628	3.88e-06	0.0628	1.64e-05	0.0628	1.31e-05
	0.0634	-6.76e-07	0.0634	1.64e-05	0.0634	1.2e-05
	0.064	-4.58e-06	0.064	1.59e-05	0.064	1.38e-05
	0.0646	-8e-06	0.0646	1.58e-05	0.0646	1.52e-05
	0.0652	-9.47e-06	0.0652	1.58e-05	0.0652	1.46e-05
	0.0658	-1.16e-05	0.0658	1.43e-05	0.0658	1.18e-05
	0.0663	-1.32e-05	0.0663	1.17e-05	0.0663	9.19e-06
	0.0669	-1.5e-05	0.0669	1.09e-05	0.0669	6.42e-06
	0.0675	-1.55e-05	0.0675	8.27e-06	0.0675	5.12e-06
	0.0681	-1.57e-05	0.0681	5.5e-06	0.0681	8.9e-07
	0.0687	-1.61e-05	0.0687	9.47e-07	0.0687	-2.37e-06
	0.0693	-1.61e-05	0.0693	-1.66e-06	0.0693	-3.99e-06
	0.0699	-1.47e-05	0.0699	-3.12e-06	0.0699	-4.81e-06
	0.0705	-1.52e-05	0.0705	-5.24e-06	0.0705	-7.25e-06
	0.071	-1.4e-05	0.071	-7.35e-06	0.071	-8.88e-06
	0.0716	-1.37e-05	0.0716	-8.66e-06	0.0716	-9.36e-06
	0.0722	-1.27e-05	0.0722	-1.01e-05	0.0722	-8.55e-06
	0.0728	-1.34e-05	0.0728	-1.06e-05	0.0728	-9.36e-06
	0.0734	-1.34e-05	0.0734	-1.18e-05	0.0734	-1.02e-05
	0.074	-1.4e-05	0.074	-1.32e-05	0.074	-1.08e-05
	0.0746	-1.45e-05	0.0746	-1.29e-05	0.0746	-1.18e-05
	0.0752	-1.53e-05	0.0752	-1.34e-05	0.0752	-1.25e-05
	0.0757	-1.55e-05	0.0757	-1.39e-05	0.0757	-1.31e-05
	0.0763	-1.6e-05	0.0763	-1.5e-05	0.0763	-1.33e-05
	0.0769	-1.66e-05	0.0769	-1.48e-05	0.0769	-1.34e-05
	0.0775	-1.61e-05	0.0775	-1.47e-05	0.0775	-1.28e-05
	0.0781	-1.65e-05	0.0781	-1.37e-05	0.0781	-1.28e-05
	0.0787	-1.6e-05	0.0787	-1.42e-05	0.0787	-1.25e-05
	0.0793	-1.61e-05	0.0793	-1.53e-05	0.0793	-1.34e-05
	0.0798	-1.58e-05	0.0798	-1.5e-05	0.0798	-1.43e-05
	0.0804	-1.55e-05	0.0804	-1.57e-05	0.0804	-1.49e-05
	0.081	-1.44e-05	0.081	-1.6e-05	0.081	-1.39e-05
	0.0816	-1.35e-05	0.0816	-1.76e-05	0.0816	-1.47e-05
	0.0822	-1.26e-05	0.0822	-1.76e-05	0.0822	-1.57e-05
	0.0828	-1.19e-05	0.0828	-1.78e-05	0.0828	-1.65e-05
	0.0834	-1.08e-05	0.0834	-1.79e-05	0.0834	-1.65e-05
	0.084	-1.03e-05	0.084	-1.7e-05	0.084	-1.65e-05
	0.0845	-9.63e-06	0.0845	-1.81e-05	0.0845	-1.56e-05
	0.0851	-9.3e-06	0.0851	-1.79e-05	0.0851	-1.52e-05
	0.0857	-9.63e-06	0.0857	-1.76e-05	0.0857	-1.54e-05
	0.0863	-1.06e-05	0.0863	-1.76e-05	0.0863	-1.54e-05
	0.0869	-1.21e-05	0.0869	-1.63e-05	0.0869	-1.47e-05
	0.0875	-1.16e-05	0.0875	-1.48e-05	0.0875	-1.34e-05
	0.0881	-1.17e-05	0.0881	-1.48e-05	0.0881	-1.34e-05
	0.0887	-1.19e-05	0.0887	-1.45e-05	0.0887	-1.21e-05
	0.0892	-1.19e-05	0.0892	-1.34e-05	0.0892	-1.26e-05
	0.0898	-1.17e-05	0.0898	-1.37e-05	0.0898	-1.44e-05
	0.0904	-1.11e-05	0.0904	-1.4e-05	0.0904	-1.39e-05
	0.091	-1.14e-05	0.091	-1.35e-05	0.091	-1.23e-05
	0.0916	-1.11e-05	0.0916	-1.34e-05	0.0916	-1.29e-05
	0.0922	-1.08e-05	0.0922	-1.4e-05	0.0922	-1.25e-05
	0.0928	-1.11e-05	0.0928	-1.4e-05	0.0928	-1.29e-05
	0.0934	-1.06e-05	0.0934	-1.35e-05	0.0934	-1.38e-05
	0.0939	-9.47e-06	0.0939	-1.35e-05	0.0939	-1.39e-05
	0.0945	-8.81e-06	0.0945	-1.4e-05	0.0945	-1.31e-05
	0.0951	-9.3e-06	0.0951	-1.34e-05	0.0951	-1.39e-05
	0.0957	-8.98e-06	0.0957	-1.37e-05	0.0957	-1.44e-05
	0.0963	-8e-06	0.0963	-1.42e-05	0.0963	-1.34e-05
	0.0969	-8.33e-06	0.0969	-1.39e-05	0.0969	-1.49e-05
	0.0975	-8.33e-06	0.0975	-1.42e-05	0.0975	-1.56e-05
	0.098	-8.33e-06	0.098	-1.52e-05	0.098	-1.6e-05
	0.0986	-7.67e-06	0.0986	-1.57e-05	0.0986	-1.52e-05
	0.0992	-8e-06	0.0992	-1.57e-05	0.0992	-1.46e-05
	0.0998	-7.19e-06	0.0998	-1.52e-05	0.0998	-1.47e-05
	0.1	-5.56e-06	0.1	-1.48e-05	0.1	-1.56e-05
	0.101	-4.75e-06	0.101	-1.5e-05	0.101	-1.43e-05
	0.102	-4.42e-06	0.102	-1.48e-05	0.102	-1.46e-05
	0.102	-4.09e-06	0.102	-1.39e-05	0.102	-1.44e-05
	0.103	-3.44e-06	0.103	-1.37e-05	0.103	-1.54e-05
	0.103	-3.44e-06	0.103	-1.39e-05	0.103	-1.46e-05
	0.104	-2.95e-06	0.104	-1.35e-05	0.104	-1.21e-05
	0.105	-3.12e-06	0.105	-1.29e-05	0.105	-1.25e-05
	0.105	-4.58e-06	0.105	-1.26e-05	0.105	-1.23e-05
	0.106	-5.23e-06	0.106	-1.27e-05	0.106	-1.2e-05
	0.106	-5.72e-06	0.106	-1.29e-05	0.106	-1.18e-05
	0.107	-5.88e-06	0.107	-1.31e-05	0.107	-1.13e-05
	0.107	-5.88e-06	0.107	-1.24e-05	0.107	-1.21e-05
	0.108	-5.56e-06	0.108	-1.16e-05	0.108	-1.18e-05
	0.109	-5.4e-06	0.109	-1.16e-05	0.109	-1.16e-05
	0.109	-5.56e-06	0.109	-1.21e-05	0.109	-1.18e-05
	0.11	-5.72e-06	0.11	-1.16e-05	0.11	-1.21e-05
	0.11	-5.56e-06	0.11	-1.05e-05	0.11	-1.18e-05
	0.111	-4.58e-06	0.111	-1.11e-05	0.111	-1.2e-05
	0.112	-4.09e-06	0.112	-1.11e-05	0.112	-1.16e-05
	0.112	-3.93e-06	0.112	-1.08e-05	0.112	-1.08e-05
	0.113	-3.93e-06	0.113	-1.01e-05	0.113	-1.02e-05
	0.113	-3.28e-06	0.113	-1.05e-05	0.113	-1.02e-05
	0.114	-3.61e-06	0.114	-9.31e-06	0.114	-1.07e-05
	0.115	-3.44e-06	0.115	-8.49e-06	0.115	-1.07e-05
	0.115	-3.44e-06	0.115	-8.49e-06	0.115	-1.03e-05
	0.116	-3.44e-06	0.116	-8.49e-06	0.116	-1.16e-05
	0.116	-3.93e-06	0.116	-7.84e-06	0.116	-1.13e-05
	0.117	-4.26e-06	0.117	-7.84e-06	0.117	-1.07e-05
	0.117	-3.61e-06	0.117	-7.68e-06	0.117	-9.69e-06
	0.118	-3.93e-06	0.118	-7.84e-06	0.118	-9.36e-06
	0.119	-3.93e-06	0.119	-7.52e-06	0.119	-9.2e-06
	0.119	-4.09e-06	0.119	-7.35e-06	0.119	-8.88e-06
	0.12	-3.93e-06	0.12	-7.35e-06	0.12	-8.71e-06
	0.12	-3.12e-06	0.12	-7.03e-06	0.12	-8.06e-06
	0.121	-3.44e-06	0.121	-7.19e-06	0.121	-8.71e-06
	0.122	-3.44e-06	0.122	-6.7e-06	0.122	-9.53e-06
	0.122	-2.79e-06	0.122	-6.38e-06	0.122	-8.71e-06
	0.123	-2.95e-06	0.123	-6.7e-06	0.123	-9.69e-06
	0.123	-3.28e-06	0.123	-6.21e-06	0.123	-1e-05
	0.124	-2.63e-06	0.124	-6.38e-06	0.124	-9.2e-06
	0.125	-1.82e-06	0.125	-7.03e-06	0.125	-9.2e-06
	0.125	-1.65e-06	0.125	-6.7e-06	0.125	-9.36e-06
	0.126	-8.38e-07	0.126	-5.89e-06	0.126	-8.71e-06
	0.126	-1.16e-06	0.126	-6.38e-06	0.126	-9.36e-06
	0.127	-1.82e-06	0.127	-6.87e-06	0.127	-9.36e-06
	0.127	-2.3e-06	0.127	-6.54e-06	0.127	-8.39e-06
	0.128	-1.98e-06	0.128	-5.73e-06	0.128	-7.57e-06
	0.129	-1.82e-06	0.129	-5.4e-06	0.129	-8.55e-06
	0.129	-1.33e-06	0.129	-6.05e-06	0.129	-7.57e-06
	0.13	-1.65e-06	0.13	-5.24e-06	0.13	-7.9e-06
	0.13	-1.65e-06	0.13	-5.08e-06	0.13	-7.74e-06
	0.131	-6.76e-07	0.131	-5.24e-06	0.131	-6.76e-06
	0.132	-5.13e-07	0.132	-4.91e-06	0.132	-7.57e-06
	0.132	-3.5e-07	0.132	-5.4e-06	0.132	-7.09e-06
	0.133	-5.13e-07	0.133	-5.08e-06	0.133	-7.25e-06
	0.133	-5.13e-07	0.133	-4.1e-06	0.133	-6.6e-06
	0.134	-3.5e-07	0.134	-4.59e-06	0.134	-7.74e-06
	0.134	-5.13e-07	0.134	-3.61e-06	0.134	-7.57e-06
	0.135	-3.5e-07	0.135	-3.45e-06	0.135	-6.11e-06
	0.136	7.89e-07	0.136	-3.94e-06	0.136	-6.11e-06
	0.136	1.6e-06	0.136	-4.1e-06	0.136	-5.13e-06
	0.137	1.93e-06	0.137	-3.61e-06	0.137	-5.95e-06
	0.137	1.12e-06	0.137	-3.61e-06	0.137	-5.46e-06
	0.138	1.12e-06	0.138	-2.8e-06	0.138	-5.62e-06
	0.139	1.6e-06	0.139	-2.63e-06	0.139	-5.95e-06
	0.139	2.09e-06	0.139	-2.47e-06	0.139	-5.46e-06
	0.14	2.42e-06	0.14	-2.47e-06	0.14	-5.95e-06
	0.14	3.23e-06	0.14	-3.29e-06	0.14	-4.64e-06
	0.141	3.39e-06	0.141	-3.12e-06	0.141	-5.13e-06
	0.142	3.56e-06	0.142	-2.47e-06	0.142	-6.27e-06
	0.142	3.72e-06	0.142	-3.29e-06	0.142	-5.62e-06
	0.143	3.07e-06	0.143	-3.77e-06	0.143	-4.81e-06
	0.143	3.23e-06	0.143	-2.96e-06	0.143	-4.32e-06
	0.144	3.23e-06	0.144	-2.31e-06	0.144	-4.48e-06
	0.144	2.74e-06	0.144	-1.66e-06	0.144	-4.64e-06
	0.145	2.74e-06	0.145	-1.66e-06	0.145	-4.48e-06
	0.146	2.58e-06	0.146	-1.98e-06	0.146	-4.16e-06
	0.146	2.42e-06	0.146	-1.98e-06	0.146	-4.16e-06
	0.147	3.23e-06	0.147	-1.17e-06	0.147	-3.5e-06
	0.147	3.23e-06	0.147	-1.01e-06	0.147	-3.02e-06
	0.148	3.23e-06	0.148	-1.01e-06	0.148	-2.37e-06
	0.149	3.56e-06	0.149	-8.43e-07	0.149	-1.23e-06
	0.149	3.39e-06	0.149	-8.43e-07	0.149	-2.04e-06
	0.15	3.23e-06	0.15	-8.43e-07	0.15	-1.71e-06
	0.15	2.74e-06	0.15	-2.96e-08	0.15	-2.04e-06
	0.151	3.07e-06	0.151	-2.96e-08	0.151	-2.37e-06
	0.152	2.74e-06	0.152	-1.17e-06	0.152	-2.53e-06
	0.152	3.23e-06	0.152	-1.82e-06	0.152	-2.04e-06
	0.153	2.91e-06	0.153	-1.17e-06	0.153	-1.06e-06
	0.153	3.23e-06	0.153	-3.55e-07	0.153	-1.71e-06
	0.154	4.21e-06	0.154	-5.18e-07	0.154	-1.55e-06
	0.154	4.05e-06	0.154	-1.01e-06	0.154	-1.06e-06
	0.155	4.05e-06	0.155	-2.96e-08	0.155	-1.71e-06
	0.156	4.21e-06	0.156	1.11e-06	0.156	-1.39e-06
	0.156	5.02e-06	0.156	4.59e-07	0.156	-2.04e-06
	0.157	5.67e-06	0.157	-6.81e-07	0.157	-1.55e-06
	0.157	6e-06	0.157	-1.49e-06	0.157	-9e-07
	0.158	6.16e-06	0.158	-1.01e-06	0.158	-1.39e-06
	0.159	6e-06	0.159	-6.81e-07	0.159	-1.06e-06
	0.159	5.51e-06	0.159	2.96e-07	0.159	-4.12e-07
	0.16	5.18e-06	0.16	4.59e-07	0.16	-9e-07
	0.16	6.16e-06	0.16	-5.18e-07	0.16	-2.49e-07
	0.161	6e-06	0.161	1.33e-07	0.161	-7.38e-07
	0.161	6.81e-06	0.161	1.27e-06	0.161	-7.38e-07
	0.162	6.81e-06	0.162	7.84e-07	0.162	7.63e-08
	0.163	7.14e-06	0.163	4.59e-07	0.163	7.63e-08
	0.163	6.81e-06	0.163	1.33e-07	0.163	4.02e-07
	0.164	7.95e-06	0.164	4.59e-07	0.164	5.65e-07
	0.164	7.14e-06	0.164	1.33e-07	0.164	5.65e-07
	0.165	6.81e-06	0.165	7.84e-07	0.165	1.38e-06
	0.166	6.16e-06	0.166	7.84e-07	0.166	5.65e-07
	0.166	6e-06	0.166	9.47e-07	0.166	7.63e-08
	0.167	6.65e-06	0.167	7.84e-07	0.167	2.39e-07
	0.167	6.97e-06	0.167	2.96e-07	0.167	1.05e-06
	0.168	6.49e-06	0.168	1.33e-07	0.168	7.27e-07
	0.169	6.97e-06	0.169	1.27e-06	0.169	-2.49e-07
	0.169	6.81e-06	0.169	9.47e-07	0.169	4.02e-07
	0.17	7.46e-06	0.17	7.84e-07	0.17	7.63e-08
	0.17	7.95e-06	0.17	6.22e-07	0.17	4.02e-07
	0.171	8.11e-06	0.171	4.59e-07	0.171	1.05e-06
	0.171	7.46e-06	0.171	9.47e-07	0.171	5.65e-07
	0.172	7.14e-06	0.172	2.96e-07	0.172	8.9e-07
	0.173	6.49e-06	0.173	1.44e-06	0.173	5.65e-07
	0.173	6.97e-06	0.173	7.84e-07	0.173	1.54e-06
	0.174	7.3e-06	0.174	2.96e-07	0.174	1.38e-06
	0.174	7.63e-06	0.174	1.27e-06	0.174	7.27e-07
	0.175	6.97e-06	0.175	1.44e-06	0.175	7.27e-07
	0.176	7.3e-06	0.176	9.47e-07	0.176	1.22e-06
	0.176	7.3e-06	0.176	1.11e-06	0.176	1.05e-06
	0.177	7.63e-06	0.177	1.6e-06	0.177	1.05e-06
	0.177	7.46e-06	0.177	1.11e-06	0.177	1.54e-06
	0.178	7.3e-06	0.178	9.47e-07	0.178	1.22e-06
	0.179	7.14e-06	0.179	7.84e-07	0.179	4.02e-07
	0.179	7.3e-06	0.179	2.96e-07	0.179	1.54e-06
	0.18	7.46e-06	0.18	2.96e-07	0.18	2.03e-06
	0.18	7.46e-06	0.18	1.27e-06	0.18	2.03e-06
	0.181	7.14e-06	0.181	1.44e-06	0.181	4.02e-07
	0.181	7.79e-06	0.181	1.44e-06	0.181	5.65e-07
	0.182	7.46e-06	0.182	7.84e-07	0.182	1.54e-06
	0.183	7.63e-06	0.183	1.44e-06	0.183	8.9e-07
	0.183	7.63e-06	0.183	2.25e-06	0.183	1.22e-06
	0.184	7.79e-06	0.184	2.58e-06	0.184	2.39e-07
	0.184	7.95e-06	0.184	2.58e-06	0.184	7.27e-07
	0.185	8.6e-06	0.185	2.74e-06	0.185	1.38e-06
	0.186	8.11e-06	0.186	3.23e-06	0.186	1.7e-06
	0.186	7.46e-06	0.186	2.58e-06	0.186	3.17e-06
	0.187	7.3e-06	0.187	2.58e-06	0.187	2.68e-06
	0.187	6.65e-06	0.187	3.06e-06	0.187	2.19e-06
	0.188	6.32e-06	0.188	3.39e-06	0.188	1.54e-06
	0.189	5.35e-06	0.189	2.74e-06	0.189	8.9e-07
	0.189	5.18e-06	0.189	3.23e-06	0.189	2.19e-06
	0.19	5.51e-06	0.19	3.71e-06	0.19	2.36e-06
	0.19	5.67e-06	0.19	2.09e-06	0.19	2.03e-06
	0.191	5.35e-06	0.191	2.9e-06	0.191	2.36e-06
	0.191	6.16e-06	0.191	2.58e-06	0.191	1.7e-06
	0.192	6.32e-06	0.192	2.9e-06	0.192	2.03e-06
	0.193	6.65e-06	0.193	2.58e-06	0.193	3.01e-06
	0.193	6.16e-06	0.193	2.9e-06	0.193	2.03e-06
	0.194	6e-06	0.194	2.25e-06	0.194	2.19e-06
	0.194	6e-06	0.194	2.09e-06	0.194	2.19e-06
	0.195	6.49e-06	0.195	2.09e-06	0.195	2.84e-06
	0.196	7.79e-06	0.196	2.74e-06	0.196	2.19e-06
	0.196	7.95e-06	0.196	3.55e-06	0.196	2.68e-06
	0.197	7.3e-06	0.197	2.09e-06	0.197	3.66e-06
	0.197	7.63e-06	0.197	2.41e-06	0.197	2.68e-06
	0.198	7.46e-06	0.198	2.58e-06	0.198	2.84e-06
	0.198	7.14e-06	0.198	3.55e-06	0.198	3.66e-06
	0.199	7.14e-06	0.199	3.06e-06	0.199	3.66e-06
	0.2	6.81e-06	0.2	2.9e-06	0.2	3.98e-06
	0.2	6.32e-06	0.2	3.71e-06	0.2	3.66e-06
	0.201	6.49e-06	0.201	3.06e-06	0.201	2.84e-06
	0.201	6.65e-06	0.201	2.25e-06	0.201	3.01e-06
	0.202	6.65e-06	0.202	2.58e-06	0.202	2.52e-06
	0.203	6.65e-06	0.203	2.58e-06	0.203	2.68e-06
	0.203	7.14e-06	0.203	2.41e-06	0.203	3.66e-06
	0.204	6.81e-06	0.204	2.41e-06	0.204	4.31e-06
	0.204	7.14e-06	0.204	2.41e-06	0.204	3.17e-06
	0.205	7.14e-06	0.205	3.23e-06	0.205	3.49e-06
	0.206	7.14e-06	0.206	2.58e-06	0.206	3.66e-06
	0.206	7.3e-06	0.206	3.39e-06	0.206	4.31e-06
	0.207	7.46e-06	0.207	3.06e-06	0.207	3.66e-06
	0.207	7.3e-06	0.207	2.9e-06	0.207	3.66e-06
	0.208	7.63e-06	0.208	2.41e-06	0.208	3.66e-06
	0.208	7.14e-06	0.208	3.06e-06	0.208	3.01e-06
	0.209	7.63e-06	0.209	2.58e-06	0.209	2.84e-06
	0.21	7.3e-06	0.21	3.39e-06	0.21	3.49e-06
	0.21	7.3e-06	0.21	3.71e-06	0.21	4.63e-06
	0.211	6.32e-06	0.211	3.39e-06	0.211	3.98e-06
	0.211	5.84e-06	0.211	2.9e-06	0.211	3.33e-06
	0.212	5.35e-06	0.212	2.58e-06	0.212	2.84e-06
	0.213	5.51e-06	0.213	2.25e-06	0.213	3.82e-06
	0.213	5.51e-06	0.213	3.06e-06	0.213	5.29e-06
	0.214	5.84e-06	0.214	2.9e-06	0.214	4.96e-06
	0.214	5.84e-06	0.214	2.9e-06	0.214	3.49e-06
	0.215	6.32e-06	0.215	3.06e-06	0.215	3.66e-06
	0.216	6.49e-06	0.216	3.06e-06	0.216	4.47e-06
	0.216	5.84e-06	0.216	2.25e-06	0.216	2.84e-06
	0.217	6.49e-06	0.217	3.39e-06	0.217	3.17e-06
	0.217	6.65e-06	0.217	3.39e-06	0.217	4.15e-06
	0.218	6.97e-06	0.218	2.58e-06	0.218	3.66e-06
	0.218	6.32e-06	0.218	2.25e-06	0.218	3.33e-06
	0.219	6.81e-06	0.219	2.9e-06	0.219	4.31e-06
	0.22	7.79e-06	0.22	2.74e-06	0.22	3.82e-06
	0.22	7.63e-06	0.22	3.23e-06	0.22	3.98e-06
	0.221	8.28e-06	0.221	3.55e-06	0.221	4.31e-06
	0.221	8.77e-06	0.221	3.71e-06	0.221	3.66e-06
	0.222	8.28e-06	0.222	3.55e-06	0.222	3.17e-06
	0.223	7.79e-06	0.223	3.71e-06	0.223	2.52e-06
	0.223	7.46e-06	0.223	2.74e-06	0.223	2.68e-06
	0.224	7.3e-06	0.224	3.55e-06	0.224	1.7e-06
	0.224	6.81e-06	0.224	3.88e-06	0.224	2.84e-06
	0.225	6.81e-06	0.225	3.88e-06	0.225	3.33e-06
	0.225	6.32e-06	0.225	2.9e-06	0.225	3.49e-06
	0.226	6.97e-06	0.226	3.55e-06	0.226	3.82e-06
	0.227	7.14e-06	0.227	3.23e-06	0.227	3.33e-06
	0.227	6.81e-06	0.227	2.9e-06	0.227	3.98e-06
	0.228	6.49e-06	0.228	1.44e-06	0.228	2.84e-06
	0.228	5.84e-06	0.228	2.58e-06	0.228	2.36e-06
	0.229	4.86e-06	0.229	4.04e-06	0.229	2.68e-06
	0.23	5.67e-06	0.23	4.2e-06	0.23	2.84e-06
	0.23	5.84e-06	0.23	3.55e-06	0.23	3.17e-06
	0.231	6e-06	0.231	2.9e-06	0.231	3.49e-06
	0.231	6.16e-06	0.231	2.74e-06	0.231	3.49e-06
	0.232	5.67e-06	0.232	3.23e-06	0.232	2.84e-06
	0.233	5.18e-06	0.233	3.06e-06	0.233	3.01e-06
	0.233	5.51e-06	0.233	2.58e-06	0.233	3.01e-06
	0.234	5.18e-06	0.234	2.9e-06	0.234	2.36e-06
	0.234	5.02e-06	0.234	3.23e-06	0.234	3.82e-06
	0.235	4.7e-06	0.235	3.71e-06	0.235	3.49e-06
	0.235	5.35e-06	0.235	3.39e-06	0.235	3.17e-06
	0.236	5.02e-06	0.236	3.23e-06	0.236	4.15e-06
	0.237	4.53e-06	0.237	3.55e-06	0.237	3.33e-06
	0.237	4.05e-06	0.237	3.06e-06	0.237	3.98e-06
	0.238	3.56e-06	0.238	3.71e-06	0.238	5.45e-06
	0.238	3.72e-06	0.238	3.39e-06	0.238	5.12e-06
	0.239	3.56e-06	0.239	2.9e-06	0.239	4.8e-06
	0.24	3.07e-06	0.24	3.55e-06	0.24	3.49e-06
	0.24	3.07e-06	0.24	3.71e-06	0.24	3.82e-06
	0.241	3.07e-06	0.241	3.39e-06	0.241	3.82e-06
	0.241	3.07e-06	0.241	3.71e-06	0.241	5.12e-06
	0.242	2.91e-06	0.242	3.71e-06	0.242	5.29e-06
	0.243	3.56e-06	0.243	4.04e-06	0.243	5.45e-06
	0.243	3.72e-06	0.243	4.37e-06	0.243	5.94e-06
	0.244	4.05e-06	0.244	4.04e-06	0.244	5.29e-06
	0.244	4.05e-06	0.244	2.9e-06	0.244	6.1e-06
	0.245	4.37e-06	0.245	3.39e-06	0.245	6.42e-06
	0.245	4.21e-06	0.245	4.2e-06	0.245	5.61e-06
	0.246	5.02e-06	0.246	4.04e-06	0.246	5.94e-06
	0.247	5.18e-06	0.247	3.55e-06	0.247	5.12e-06
	0.247	4.7e-06	0.247	3.71e-06	0.247	5.12e-06
	0.248	4.21e-06	0.248	4.04e-06	0.248	5.61e-06
	0.248	3.56e-06	0.248	4.37e-06	0.248	5.61e-06
	0.249	3.39e-06	0.249	4.53e-06	0.249	4.96e-06
	0.25	4.21e-06	0.25	4.37e-06	0.25	5.12e-06
	0.25	4.05e-06	0.25	3.23e-06	0.25	4.8e-06
	0.251	5.02e-06	0.251	3.71e-06	0.251	5.61e-06
	0.251	5.18e-06	0.251	4.69e-06	0.251	5.45e-06
	0.252	5.35e-06	0.252	4.53e-06	0.252	5.61e-06
	0.252	5.67e-06	0.252	4.85e-06	0.252	4.63e-06
	0.253	6.16e-06	0.253	5.34e-06	0.253	5.94e-06
	0.254	5.84e-06	0.254	4.37e-06	0.254	5.12e-06
	0.254	5.35e-06	0.254	3.55e-06	0.254	5.29e-06
	0.255	5.35e-06	0.255	2.9e-06	0.255	4.63e-06
	0.255	5.02e-06	0.255	2.9e-06	0.255	4.47e-06
	0.256	5.18e-06	0.256	4.04e-06	0.256	4.47e-06
	0.257	4.53e-06	0.257	2.41e-06	0.257	3.66e-06
	0.257	4.53e-06	0.257	3.23e-06	0.257	4.47e-06
	0.258	4.7e-06	0.258	3.88e-06	0.258	4.15e-06
	0.258	4.53e-06	0.258	2.74e-06	0.258	4.31e-06
	0.259	4.86e-06	0.259	2.74e-06	0.259	4.15e-06
	0.26	4.86e-06	0.26	3.55e-06	0.26	4.47e-06
	0.26	4.53e-06	0.26	3.06e-06	0.26	4.15e-06
	0.261	4.7e-06	0.261	3.23e-06	0.261	3.33e-06
	0.261	4.21e-06	0.261	2.9e-06	0.261	3.33e-06
	0.262	3.39e-06	0.262	1.76e-06	0.262	2.84e-06
	0.262	3.07e-06	0.262	2.09e-06	0.262	2.52e-06
	0.263	3.56e-06	0.263	3.06e-06	0.263	3.01e-06
	0.264	3.56e-06	0.264	2.41e-06	0.264	3.66e-06
	0.264	4.05e-06	0.264	2.25e-06	0.264	3.01e-06
	0.265	3.72e-06	0.265	3.55e-06	0.265	2.52e-06
	0.265	3.72e-06	0.265	2.74e-06	0.265	2.84e-06
	0.266	3.88e-06	0.266	3.23e-06	0.266	3.49e-06
	0.267	3.72e-06	0.267	3.39e-06	0.267	3.33e-06
	0.267	3.56e-06	0.267	3.06e-06	0.267	3.33e-06
	0.268	3.23e-06	0.268	3.23e-06	0.268	3.82e-06
	0.268	3.56e-06	0.268	4.69e-06	0.268	3.33e-06
	0.269	4.05e-06	0.269	3.71e-06	0.269	3.33e-06
	0.27	3.72e-06	0.27	3.23e-06	0.27	3.33e-06
	0.27	4.37e-06	0.27	2.41e-06	0.27	2.68e-06
	0.271	4.7e-06	0.271	3.23e-06	0.271	3.49e-06
	0.271	4.53e-06	0.271	3.55e-06	0.271	3.01e-06
	0.272	5.02e-06	0.272	3.06e-06	0.272	2.84e-06
	0.272	5.51e-06	0.272	3.55e-06	0.272	4.15e-06
	0.273	5.18e-06	0.273	3.71e-06	0.273	3.98e-06
	0.274	5.51e-06	0.274	3.39e-06	0.274	3.82e-06
	0.274	5.84e-06	0.274	3.71e-06	0.274	3.17e-06
	0.275	5.35e-06	0.275	4.04e-06	0.275	3.82e-06
	0.275	5.02e-06	0.275	4.2e-06	0.275	3.66e-06
	0.276	4.7e-06	0.276	4.2e-06	0.276	3.01e-06
	0.277	3.88e-06	0.277	3.39e-06	0.277	2.84e-06
	0.277	4.53e-06	0.277	3.55e-06	0.277	2.84e-06
	0.278	4.86e-06	0.278	3.71e-06	0.278	3.33e-06
	0.278	4.7e-06	0.278	3.06e-06	0.278	3.49e-06
	0.279	4.37e-06	0.279	3.55e-06	0.279	2.52e-06
	0.28	4.21e-06	0.28	4.69e-06	0.28	2.68e-06
	0.28	4.37e-06	0.28	3.23e-06	0.28	3.82e-06
	0.281	4.05e-06	0.281	3.23e-06	0.281	3.01e-06
	0.281	3.88e-06	0.281	4.53e-06	0.281	2.68e-06
	0.282	3.56e-06	0.282	4.69e-06	0.282	3.01e-06
	0.282	3.72e-06	0.282	4.2e-06	0.282	2.84e-06
	0.283	3.72e-06	0.283	4.37e-06	0.283	3.49e-06
	0.284	3.56e-06	0.284	3.88e-06	0.284	3.82e-06
	0.284	3.39e-06	0.284	3.88e-06	0.284	3.66e-06
	0.285	3.23e-06	0.285	3.71e-06	0.285	3.82e-06
	0.285	3.23e-06	0.285	4.2e-06	0.285	3.49e-06
	0.286	3.39e-06	0.286	4.69e-06	0.286	4.31e-06
	0.287	3.07e-06	0.287	4.04e-06	0.287	5.29e-06
	0.287	3.56e-06	0.287	4.2e-06	0.287	4.8e-06
	0.288	3.39e-06	0.288	4.2e-06	0.288	5.29e-06
	0.288	2.74e-06	0.288	4.2e-06	0.288	5.29e-06
	0.289	2.74e-06	0.289	4.69e-06	0.289	5.94e-06
	0.289	2.42e-06	0.289	4.04e-06	0.289	4.31e-06
	0.29	2.42e-06	0.29	4.53e-06	0.29	4.47e-06
	0.291	2.42e-06	0.291	5.02e-06	0.291	5.94e-06
	0.291	2.42e-06	0.291	4.53e-06	0.291	4.8e-06
	0.292	3.07e-06	0.292	4.85e-06	0.292	4.63e-06
	0.292	3.56e-06	0.292	4.85e-06	0.292	5.45e-06
	0.293	4.37e-06	0.293	5.5e-06	0.293	6.1e-06
	0.294	4.53e-06	0.294	5.5e-06	0.294	5.29e-06
	0.294	5.35e-06	0.294	5.5e-06	0.294	5.94e-06
	0.295	4.7e-06	0.295	5.83e-06	0.295	5.61e-06
	0.295	4.7e-06	0.295	6.16e-06	0.295	4.96e-06
	0.296	4.21e-06	0.296	5.18e-06	0.296	5.45e-06
	0.297	4.21e-06	0.297	4.69e-06	0.297	5.45e-06
	0.297	4.86e-06	0.297	6.32e-06	0.297	5.77e-06
	0.298	4.86e-06	0.298	6.81e-06	0.298	6.59e-06
	0.298	4.7e-06	0.298	6.16e-06	0.298	6.1e-06
	0.299	4.05e-06	0.299	5.99e-06	0.299	5.61e-06
	0.299	4.05e-06	0.299	6.16e-06	0.299	5.94e-06
	0.3	4.7e-06	0.3	5.34e-06	0.3	7.24e-06

## Sheet: Figure. 3B
	RPE-IZ thickness baseline
		Thickness (um)
	Region	Ctl	Q327E-OD	Q327E-OS
	Peri-S	46	38	38
	Peri-N	47	38	36
	Para-S	49	37	38
	Para-N	46	41	40
	Fovea	47	37	41
	Para-I	47	35	34
	Para-T	48	37	40
	Peri-I	48	41	37
	Peri-T	47	37	39

## Sheet: Figure. 3C
	ONL thickness baseline
		Thickness (um)
	Region	Ctl	Q327E-OD	Q327E-OS
	Peri-S	72	68	61
	Peri-N	74	71	69
	Para-S	80	78	67
	Para-N	79	81	76
	Fovea	89	98	97
	Para-I	73	77	80
	Para-T	75	77	75
	Peri-I	66	66	67
	Peri-T	62	66	68

[truncated: 5 more sheets: Figure.3D, Figure.3E, Figure.3F, Figure.3G, Figure.4D]
